# Supplementary material for: Bis[4-(dimethyl­amino)­pyridinium] tetra­chloridozincate
Source: Acta Crystallogr Sect E Struct Rep Online. 2011 Feb 16;67(Pt 3):m343. doi: 10.1107/S1600536811005010 (PMC3052076; doi:10.1107/S1600536811005010)
Supplement: Supplementary file 1 [file e-67-0m343-sup1.cif]

##############################################################################
###                                                                        ###
###        Electronic paper (Acta Crystallographica Section E)             ###
###                                                                        ###
##############################################################################
#                                                                            #
# This CIF contains the data in a paper accepted for publication in Acta     #
# Crystallographica Section E. It conforms to the requirements of Notes      #
# for Authors for Section E, and has been peer reviewed under the auspices   #
# of the IUCr Commission on Journals.                                        #
#                                                                            #
# Full details of the Crystallographic Information File format               #
# are given in the paper "The Crystallographic Information File (CIF):       #
# a New Standard Archive File for Crystallography" by S. R. Hall, F. H.      #
# Allen and I. D. Brown [Acta Cryst. (1991), A47, 655-685].                  #
#                                                                            #
# The current version of the core CIF dictionary is obtainable from          #
# ftp://ftp.iucr.org/pub/cif_core.dic. The current version number is 2.4.    #
#                                                                            #
# Software is freely available for graphical display of the structure(s) in  #
# this CIF.  For information consult the CIF home page http://www.iucr.org/  #
# cif/home.html                                                              #
#                                                                            #
# This file may be used for bona fide research purposes within the           #
# scientific community so long as proper attribution is given to the journal # 
# article from which it was obtained.                                        #
#                                                                            #
##############################################################################
                                             
data_global
_audit_creation_method     CRYSTALS_ver_12.87
_journal_date_recd_electronic     2011-01-23
_journal_date_accepted     2011-02-09
_journal_name_full     'Acta Crystallographica, Section E'
_journal_year     2011
_journal_volume     67
_journal_issue      3
_journal_page_first     m343
_journal_page_last     m343
_journal_paper_category     QM
_journal_coeditor_code     RK2262
_publ_contact_author_name     'Cherif Ben Nasr'
_publ_contact_author_address
; Laboratoire de Chimie des mat\'eriaux
  Facult\'e des Sciences de Bizerte
  7021 Zarzouna
  Tunisie
;
_publ_contact_author_email     cherif_bennasr@yahoo.fr
_publ_contact_author_fax     ?
_publ_contact_author_phone     ?
_publ_section_title
;
Bis[4-(dimethylamino)pyridinium] tetrachloridozincate
;
loop_
    _publ_author_name
    _publ_author_footnote
    _publ_author_address
    'Kefi, Riadh' .
; Laboratoire de Chimie des Mat\'eriaux
  Facult\'e des Sciences de Bizerte
  7021 Zarzouna
  Tunisia
;
    'Lefebvre, Frederic' .
;
 Laboratoire C2P2 (Equipe COMS),
 Ecole Superieure de Chimie Physique
 Electronique, Villeurbanne, France
;
    'Zeller, Matthias' .
;
 Youngstown State University,
 Department of Chemistry
 One University Plaza
 Youngstown
 Ohio 44555-3663
 USA
;
    'Ben Nasr, Cherif' .
; Laboratoire de Chimie des Mat\'eriaux
  Facult\'e des Sciences de Bizerte
  7021 Zarzouna
  Tunisia
;
data_I
_audit_creation_method     'SHELXL97'
_chemical_name_systematic
;
Bis[4-(dimethylamino)pyridinium] tetrachloridozincatee
;
_chemical_name_common     ?
_chemical_formula_moiety     '2(C7 H11 N2 +), Cl4 Zn 2-'
_chemical_formula_sum     'C14 H22 Cl4 N4 Zn'
_chemical_formula_iupac     '(C7 H11 N2)2 [Zn Cl4]'
_chemical_formula_weight     453.55
_chemical_melting_point     ?
_symmetry_cell_setting     triclinic
_symmetry_space_group_name_H-M     'P -1'
_symmetry_space_group_name_Hall     '-P 1'
loop_
    _symmetry_equiv_pos_as_xyz
    'x, y, z'
    '-x, -y, -z'
_cell_length_a     7.7056(8)
_cell_length_b     8.2159(8)
_cell_length_c     16.0972(16)
_cell_angle_alpha     77.4220(10)
_cell_angle_beta     79.8040(10)
_cell_angle_gamma     75.9830(10)
_cell_volume     956.67(17)
_cell_formula_units_Z     2
_cell_measurement_reflns_used     8289
_cell_measurement_theta_min     2.60
_cell_measurement_theta_max     30.97
_cell_measurement_temperature     100(2)
_exptl_crystal_description     'block'
_exptl_crystal_colour     'colourless'
_exptl_crystal_size_max     0.55
_exptl_crystal_size_mid     0.50
_exptl_crystal_size_min     0.45
_exptl_crystal_density_diffrn     1.574
_exptl_crystal_density_meas     ?
_exptl_crystal_density_method     'not measured'
_exptl_crystal_F_000     464
_exptl_absorpt_coefficient_mu     1.845
_exptl_absorpt_correction_type     multi-scan
_exptl_absorpt_process_details     '(<i>SADABS</i>; Bruker, 2009)'
_exptl_absorpt_correction_T_min     0.6017
_exptl_absorpt_correction_T_max     0.7463
_exptl_special_details
;
;
_diffrn_ambient_temperature     100(2)
_diffrn_radiation_type     'MoK\a'
_diffrn_radiation_wavelength     0.71073
_diffrn_radiation_source     'fine--focus sealed tube'
_diffrn_radiation_monochromator     'graphite'
_diffrn_measurement_device_type     'Bruker SMART APEX CCD'
_diffrn_measurement_method     '\f and \w'
_diffrn_detector_area_resol_mean     ?
_diffrn_reflns_number     21487
_diffrn_reflns_av_R_equivalents     0.0192
_diffrn_reflns_av_sigmaI/netI     0.0166
_diffrn_reflns_theta_min     2.60
_diffrn_reflns_theta_max     31.51
_diffrn_reflns_theta_full     28.00
_diffrn_measured_fraction_theta_max     0.911
_diffrn_measured_fraction_theta_full     0.995
_diffrn_reflns_limit_h_min     -11
_diffrn_reflns_limit_h_max     11
_diffrn_reflns_limit_k_min     -11
_diffrn_reflns_limit_k_max     11
_diffrn_reflns_limit_l_min     -23
_diffrn_reflns_limit_l_max     23
_diffrn_standards_number     0
_diffrn_standards_interval_count     .
_diffrn_standards_interval_time     .
_diffrn_standards_decay_%     ?
_refine_special_details
;
 Refinement of <i>F</i>^2^ against ALL reflections. The weighted
 <i>R</i>--factor <i>wR</i> and goodness of fit <i>S</i> are based on
 <i>F</i>^2^, conventional <i>R</i>--factors <i>R</i> are based on <i>F</i>,
 with <i>F</i> set to zero for negative <i>F</i>^2^. The threshold expression
 of <i>F</i>^2^ > \s(<i>F</i>^2^) is used only for calculating
 <i>R</i>--factors(gt) <i>etc</i>. and is not relevant to the choice of
 reflections for refinement. <i>R</i>--factors based on <i>F</i>^2^ are
 statistically about twice as large as those based on <i>F</i>, and
 <i>R</i>--factors based on ALL data will be even larger.
;
_reflns_number_total     5803
_reflns_number_gt     5638
_reflns_threshold_expression     I>2\s(I)
_refine_ls_structure_factor_coef     Fsqd
_refine_ls_matrix_type     full
_refine_ls_R_factor_all     0.0208
_refine_ls_R_factor_gt     0.0201
_refine_ls_wR_factor_gt     0.0530
_refine_ls_wR_factor_ref     0.0533
_refine_ls_goodness_of_fit_ref     1.067
_refine_ls_restrained_S_all     1.067
_refine_ls_number_reflns     5803
_refine_ls_number_parameters     212
_refine_ls_number_restraints     0
_refine_ls_hydrogen_treatment     constr
_refine_ls_weighting_scheme     calc
_refine_ls_weighting_details
         'calc w=1/[\s^2^(Fo^2^)+(0.0265P)^2^+0.3664P] where P=(Fo^2^+2Fc^2^)/3'
_atom_sites_solution_hydrogens     geom
_atom_sites_solution_primary     direct
_atom_sites_solution_secondary     difmap
_refine_ls_shift/su_max     0.004
_refine_ls_shift/su_mean     0.000
_refine_diff_density_max     0.478
_refine_diff_density_min     -0.444
_refine_ls_extinction_method     'none'
_refine_ls_extinction_coef     ?
loop_
    _atom_type_symbol
    _atom_type_description
    _atom_type_scat_dispersion_real
    _atom_type_scat_dispersion_imag
    _atom_type_scat_source
    'C' 'C' 0.0033 0.0016
                         'International Tables Vol C Tables 4.2.6.8 and 6.1.1.4'
    'H' 'H' 0.0000 0.0000
                         'International Tables Vol C Tables 4.2.6.8 and 6.1.1.4'
    'N' 'N' 0.0061 0.0033
                         'International Tables Vol C Tables 4.2.6.8 and 6.1.1.4'
    'Cl' 'Cl' 0.1484 0.1585
                         'International Tables Vol C Tables 4.2.6.8 and 6.1.1.4'
    'Zn' 'Zn' 0.2839 1.4301
                         'International Tables Vol C Tables 4.2.6.8 and 6.1.1.4'
_computing_data_collection     '<i>APEX2</i> (Bruker, 2009)'
_computing_cell_refinement     '<i>SAINT</i> (Bruker, 2009)'
_computing_data_reduction     '<i>SAINT</i> (Bruker, 2009)'
_computing_structure_solution     '<i>SHELXTL</i> (Sheldrick, 2008)'
_computing_structure_refinement     '<i>SHELXTL</i> (Sheldrick, 2008)'
_computing_molecular_graphics     '<i>SHELXTL</i> (Sheldrick, 2008)'
_computing_publication_material     '<i>SHELXTL</i> (Sheldrick, 2008)'
loop_
    _atom_site_type_symbol
    _atom_site_label
    _atom_site_fract_x
    _atom_site_fract_y
    _atom_site_fract_z
    _atom_site_U_iso_or_equiv
    _atom_site_adp_type
    _atom_site_calc_flag
    _atom_site_refinement_flags
    _atom_site_occupancy
    _atom_site_disorder_assembly
    _atom_site_disorder_group
    C C1 0.14583(16) 0.32828(15) 0.43051(7) 0.0193(2) Uani d . 1 . .
    H H1 0.0707 0.4358 0.4378 0.023 Uiso calc R 1 . .
    C C2 0.13978(15) 0.19127(14) 0.49549(7) 0.01699(19) Uani d . 1 . .
    H H2 0.0616 0.2037 0.5475 0.020 Uiso calc R 1 . .
    C C3 0.25157(14) 0.02905(13) 0.48499(6) 0.01385(18) Uani d . 1 . .
    C C4 0.36177(14) 0.01982(14) 0.40430(7) 0.01539(18) Uani d . 1 . .
    H H4 0.4353 -0.0863 0.3935 0.018 Uiso calc R 1 . .
    C C5 0.36190(15) 0.16277(14) 0.34264(7) 0.01706(19) Uani d . 1 . .
    H H5 0.4373 0.1555 0.2895 0.020 Uiso calc R 1 . .
    C C6 0.15682(17) -0.09487(17) 0.63337(7) 0.0221(2) Uani d . 1 . .
    H H6A 0.1832 0.0006 0.6528 0.033 Uiso calc R 1 . .
    H H6B 0.1952 -0.2011 0.6733 0.033 Uiso calc R 1 . .
    H H6C 0.0269 -0.0753 0.6315 0.033 Uiso calc R 1 . .
    C C7 0.36088(17) -0.27506(15) 0.53236(8) 0.0217(2) Uani d . 1 . .
    H H7A 0.3255 -0.3030 0.4825 0.033 Uiso calc R 1 . .
    H H7B 0.3391 -0.3621 0.5830 0.033 Uiso calc R 1 . .
    H H7C 0.4894 -0.2719 0.5215 0.033 Uiso calc R 1 . .
    C C8 -0.02081(15) 0.25984(14) -0.12815(7) 0.01678(19) Uani d . 1 . .
    H H8 0.0133 0.2852 -0.1884 0.020 Uiso calc R 1 . .
    C C9 0.07683(14) 0.29557(13) -0.07416(7) 0.01428(18) Uani d . 1 . .
    H H9 0.1783 0.3455 -0.0971 0.017 Uiso calc R 1 . .
    C C10 0.02760(14) 0.25842(13) 0.01653(6) 0.01374(18) Uani d . 1 . .
    C C11 -0.12782(14) 0.18589(14) 0.04599(7) 0.01695(19) Uani d . 1 . .
    H H11 -0.1684 0.1612 0.1057 0.020 Uiso calc R 1 . .
    C C12 -0.21802(14) 0.15207(14) -0.01175(8) 0.0186(2) Uani d . 1 . .
    H H12 -0.3199 0.1016 0.0085 0.022 Uiso calc R 1 . .
    C C13 0.29355(16) 0.34659(15) 0.03844(8) 0.0207(2) Uani d . 1 . .
    H H13A 0.3693 0.2723 0.0000 0.031 Uiso calc R 1 . .
    H H13B 0.3570 0.3413 0.0869 0.031 Uiso calc R 1 . .
    H H13C 0.2679 0.4643 0.0070 0.031 Uiso calc R 1 . .
    C C14 0.06780(18) 0.26180(17) 0.16320(7) 0.0250(2) Uani d . 1 . .
    H H14A -0.0625 0.3053 0.1748 0.038 Uiso calc R 1 . .
    H H14B 0.1316 0.3219 0.1902 0.038 Uiso calc R 1 . .
    H H14C 0.0967 0.1394 0.1868 0.038 Uiso calc R 1 . .
    Cl Cl1 0.21516(3) 0.72097(3) 0.315840(16) 0.01547(5) Uani d . 1 . .
    Cl Cl2 0.55357(4) 0.45957(3) 0.189582(16) 0.01755(5) Uani d . 1 . .
    Cl Cl3 0.49003(3) 0.93916(3) 0.147680(17) 0.01690(5) Uani d . 1 . .
    Cl Cl4 0.72105(3) 0.67369(3) 0.331637(17) 0.01814(5) Uani d . 1 . .
    N N1 0.25646(14) 0.31464(12) 0.35590(6) 0.01823(18) Uani d . 1 . .
    H H1A 0.2598 0.4057 0.3155 0.022 Uiso calc R 1 . .
    N N2 0.25439(13) -0.10807(12) 0.54743(6) 0.01678(17) Uani d . 1 . .
    N N3 -0.16574(13) 0.18872(12) -0.09693(6) 0.01829(18) Uani d . 1 . .
    H H3 -0.2268 0.1661 -0.1328 0.022 Uiso calc R 1 . .
    N N4 0.12405(13) 0.28980(13) 0.07042(6) 0.01765(17) Uani d . 1 . .
    Zn Zn1 0.507513(15) 0.695820(15) 0.249259(7) 0.01220(4) Uani d . 1 . .
loop_
    _atom_site_aniso_label
    _atom_site_aniso_U_11
    _atom_site_aniso_U_22
    _atom_site_aniso_U_33
    _atom_site_aniso_U_12
    _atom_site_aniso_U_13
    _atom_site_aniso_U_23
    C1 0.0226(5) 0.0160(5) 0.0197(5) -0.0029(4) -0.0029(4) -0.0049(4)
    C2 0.0179(5) 0.0175(5) 0.0155(5) -0.0035(4) 0.0002(4) -0.0049(4)
    C3 0.0142(4) 0.0154(5) 0.0132(4) -0.0055(3) -0.0019(3) -0.0026(3)
    C4 0.0167(4) 0.0160(5) 0.0142(4) -0.0053(4) 0.0002(4) -0.0042(4)
    C5 0.0197(5) 0.0193(5) 0.0135(4) -0.0077(4) 0.0001(4) -0.0037(4)
    C6 0.0240(5) 0.0281(6) 0.0127(5) -0.0088(4) 0.0012(4) 0.0001(4)
    C7 0.0281(6) 0.0148(5) 0.0211(5) -0.0040(4) -0.0051(4) -0.0001(4)
    C8 0.0165(5) 0.0172(5) 0.0147(4) -0.0016(4) -0.0020(4) -0.0012(4)
    C9 0.0128(4) 0.0148(4) 0.0130(4) -0.0019(3) 0.0005(3) -0.0010(3)
    C10 0.0134(4) 0.0119(4) 0.0130(4) 0.0012(3) -0.0006(3) -0.0013(3)
    C11 0.0155(4) 0.0145(5) 0.0163(5) -0.0004(4) 0.0023(4) 0.0000(4)
    C12 0.0121(4) 0.0147(5) 0.0255(5) -0.0011(3) 0.0002(4) -0.0005(4)
    C13 0.0186(5) 0.0194(5) 0.0249(5) -0.0028(4) -0.0066(4) -0.0041(4)
    C14 0.0288(6) 0.0295(6) 0.0129(5) 0.0024(5) -0.0037(4) -0.0043(4)
    Cl1 0.01256(10) 0.01683(11) 0.01659(11) -0.00351(8) 0.00141(8) -0.00440(8)
    Cl2 0.02090(12) 0.01512(11) 0.01719(11) -0.00582(9) 0.00273(9) -0.00613(9)
    Cl3 0.01644(11) 0.01347(11) 0.01837(11) -0.00359(8) -0.00078(9) 0.00147(8)
    Cl4 0.01623(11) 0.02174(12) 0.01760(11) -0.00576(9) -0.00483(9) -0.00201(9)
    N1 0.0245(5) 0.0151(4) 0.0156(4) -0.0066(3) -0.0036(4) -0.0004(3)
    N2 0.0188(4) 0.0170(4) 0.0137(4) -0.0056(3) -0.0005(3) -0.0004(3)
    N3 0.0154(4) 0.0178(4) 0.0218(5) -0.0020(3) -0.0059(3) -0.0027(3)
    N4 0.0183(4) 0.0202(4) 0.0134(4) -0.0017(3) -0.0024(3) -0.0032(3)
    Zn1 0.01192(6) 0.01210(6) 0.01234(6) -0.00284(4) -0.00084(4) -0.00200(4)
_geom_special_details
;
 All s.u.'s (except the s.u. in the dihedral angle between two l.s. planes)
 are estimated using the full covariance matrix. The cell s.u.'s are taken
 into account individually in the estimation of s.u.'s in distances, angles
 and torsion angles; correlations between s.u.'s in cell parameters are only
 used when they are defined by crystal symmetry. An approximate (isotropic)
 treatment of cell s.u.'s is used for estimating s.u.'s involving l.s. planes.
;
loop_
    _geom_bond_atom_site_label_1
    _geom_bond_atom_site_label_2
    _geom_bond_site_symmetry_2
    _geom_bond_distance
    _geom_bond_publ_flag
    C1 N1 . 1.3533(15) ?
    C1 C2 . 1.3634(16) ?
    C1 H1 . 0.9500 ?
    C2 C3 . 1.4274(15) ?
    C2 H2 . 0.9500 ?
    C3 N2 . 1.3352(13) ?
    C3 C4 . 1.4266(14) ?
    C4 C5 . 1.3627(15) ?
    C4 H4 . 0.9500 ?
    C5 N1 . 1.3513(15) ?
    C5 H5 . 0.9500 ?
    C6 N2 . 1.4658(14) ?
    C6 H6A . 0.9800 ?
    C6 H6B . 0.9800 ?
    C6 H6C . 0.9800 ?
    C7 N2 . 1.4641(15) ?
    C7 H7A . 0.9800 ?
    C7 H7B . 0.9800 ?
    C7 H7C . 0.9800 ?
    C8 N3 . 1.3530(14) ?
    C8 C9 . 1.3628(15) ?
    C8 H8 . 0.9500 ?
    C9 C10 . 1.4263(14) ?
    C9 H9 . 0.9500 ?
    C10 N4 . 1.3378(14) ?
    C10 C11 . 1.4268(15) ?
    C11 C12 . 1.3635(17) ?
    C11 H11 . 0.9500 ?
    C12 N3 . 1.3476(15) ?
    C12 H12 . 0.9500 ?
    C13 N4 . 1.4633(15) ?
    C13 H13A . 0.9800 ?
    C13 H13B . 0.9800 ?
    C13 H13C . 0.9800 ?
    C14 N4 . 1.4631(15) ?
    C14 H14A . 0.9800 ?
    C14 H14B . 0.9800 ?
    C14 H14C . 0.9800 ?
    Cl1 Zn1 . 2.2983(3) ?
    Cl2 Zn1 . 2.2747(3) ?
    Cl3 Zn1 . 2.2831(3) ?
    Cl4 Zn1 . 2.2409(3) ?
    N1 H1A . 0.8800 ?
    N3 H3 . 0.8800 ?
loop_
    _geom_angle_atom_site_label_1
    _geom_angle_atom_site_label_2
    _geom_angle_atom_site_label_3
    _geom_angle_site_symmetry_1
    _geom_angle_site_symmetry_3
    _geom_angle
    _geom_angle_publ_flag
    N1 C1 C2 . . 121.51(10) ?
    N1 C1 H1 . . 119.2 ?
    C2 C1 H1 . . 119.2 ?
    C1 C2 C3 . . 119.63(10) ?
    C1 C2 H2 . . 120.2 ?
    C3 C2 H2 . . 120.2 ?
    N2 C3 C4 . . 121.16(10) ?
    N2 C3 C2 . . 122.02(10) ?
    C4 C3 C2 . . 116.81(9) ?
    C5 C4 C3 . . 120.18(10) ?
    C5 C4 H4 . . 119.9 ?
    C3 C4 H4 . . 119.9 ?
    N1 C5 C4 . . 121.05(10) ?
    N1 C5 H5 . . 119.5 ?
    C4 C5 H5 . . 119.5 ?
    N2 C6 H6A . . 109.5 ?
    N2 C6 H6B . . 109.5 ?
    H6A C6 H6B . . 109.5 ?
    N2 C6 H6C . . 109.5 ?
    H6A C6 H6C . . 109.5 ?
    H6B C6 H6C . . 109.5 ?
    N2 C7 H7A . . 109.5 ?
    N2 C7 H7B . . 109.5 ?
    H7A C7 H7B . . 109.5 ?
    N2 C7 H7C . . 109.5 ?
    H7A C7 H7C . . 109.5 ?
    H7B C7 H7C . . 109.5 ?
    N3 C8 C9 . . 120.80(10) ?
    N3 C8 H8 . . 119.6 ?
    C9 C8 H8 . . 119.6 ?
    C8 C9 C10 . . 120.37(10) ?
    C8 C9 H9 . . 119.8 ?
    C10 C9 H9 . . 119.8 ?
    N4 C10 C9 . . 121.08(10) ?
    N4 C10 C11 . . 122.37(10) ?
    C9 C10 C11 . . 116.54(10) ?
    C12 C11 C10 . . 119.87(10) ?
    C12 C11 H11 . . 120.1 ?
    C10 C11 H11 . . 120.1 ?
    N3 C12 C11 . . 121.40(10) ?
    N3 C12 H12 . . 119.3 ?
    C11 C12 H12 . . 119.3 ?
    N4 C13 H13A . . 109.5 ?
    N4 C13 H13B . . 109.5 ?
    H13A C13 H13B . . 109.5 ?
    N4 C13 H13C . . 109.5 ?
    H13A C13 H13C . . 109.5 ?
    H13B C13 H13C . . 109.5 ?
    N4 C14 H14A . . 109.5 ?
    N4 C14 H14B . . 109.5 ?
    H14A C14 H14B . . 109.5 ?
    N4 C14 H14C . . 109.5 ?
    H14A C14 H14C . . 109.5 ?
    H14B C14 H14C . . 109.5 ?
    C5 N1 C1 . . 120.78(10) ?
    C5 N1 H1A . . 119.6 ?
    C1 N1 H1A . . 119.6 ?
    C3 N2 C7 . . 120.52(9) ?
    C3 N2 C6 . . 121.19(10) ?
    C7 N2 C6 . . 118.25(9) ?
    C12 N3 C8 . . 121.00(10) ?
    C12 N3 H3 . . 119.5 ?
    C8 N3 H3 . . 119.5 ?
    C10 N4 C14 . . 121.26(10) ?
    C10 N4 C13 . . 120.79(9) ?
    C14 N4 C13 . . 117.89(10) ?
    Cl4 Zn1 Cl2 . . 111.223(12) ?
    Cl4 Zn1 Cl3 . . 110.797(11) ?
    Cl2 Zn1 Cl3 . . 111.809(13) ?
    Cl4 Zn1 Cl1 . . 117.034(13) ?
    Cl2 Zn1 Cl1 . . 103.260(10) ?
    Cl3 Zn1 Cl1 . . 102.256(10) ?
loop_
    _geom_torsion_atom_site_label_1
    _geom_torsion_atom_site_label_2
    _geom_torsion_atom_site_label_3
    _geom_torsion_atom_site_label_4
    _geom_torsion_site_symmetry_1
    _geom_torsion_site_symmetry_2
    _geom_torsion_site_symmetry_3
    _geom_torsion_site_symmetry_4
    _geom_torsion
    _geom_torsion_publ_flag
    N1 C1 C2 C3 . . . . -0.32(17) ?
    C1 C2 C3 N2 . . . . 178.17(10) ?
    C1 C2 C3 C4 . . . . -1.56(15) ?
    N2 C3 C4 C5 . . . . -177.50(10) ?
    C2 C3 C4 C5 . . . . 2.24(15) ?
    C3 C4 C5 N1 . . . . -1.05(16) ?
    N3 C8 C9 C10 . . . . 0.00(16) ?
    C8 C9 C10 N4 . . . . 178.74(10) ?
    C8 C9 C10 C11 . . . . -0.90(15) ?
    N4 C10 C11 C12 . . . . -178.11(10) ?
    C9 C10 C11 C12 . . . . 1.53(15) ?
    C10 C11 C12 N3 . . . . -1.29(16) ?
    C4 C5 N1 C1 . . . . -0.92(17) ?
    C2 C1 N1 C5 . . . . 1.62(17) ?
    C4 C3 N2 C7 . . . . -4.66(16) ?
    C2 C3 N2 C7 . . . . 175.62(10) ?
    C4 C3 N2 C6 . . . . 173.16(10) ?
    C2 C3 N2 C6 . . . . -6.56(16) ?
    C11 C12 N3 C8 . . . . 0.33(16) ?
    C9 C8 N3 C12 . . . . 0.33(16) ?
    C9 C10 N4 C14 . . . . 176.17(10) ?
    C11 C10 N4 C14 . . . . -4.20(16) ?
    C9 C10 N4 C13 . . . . -6.40(16) ?
    C11 C10 N4 C13 . . . . 173.22(10) ?
loop_
    _geom_hbond_atom_site_label_D
    _geom_hbond_atom_site_label_H
    _geom_hbond_atom_site_label_A
    _geom_hbond_site_symmetry_A
    _geom_hbond_distance_DH
    _geom_hbond_distance_HA
    _geom_hbond_distance_DA
    _geom_hbond_angle_DHA
    N3 H3 Cl1 2_565 0.88 2.88 3.5090(11) 129.5
    N3 H3 Cl3 2_565 0.88 2.46 3.2224(10) 145.9
    N1 H1A Cl2 . 0.88 2.81 3.4043(10) 126.1
    N1 H1A Cl1 . 0.88 2.53 3.2066(10) 134.3
