# Supplementary material for: Bis[4-(dimethyl­amino)­pyridinium] tetra­chloridozincate
Source: Acta Crystallogr Sect E Struct Rep Online. 2011 Feb 16;67(Pt 3):m343. doi: 10.1107/S1600536811005010 (PMC3052076; doi:10.1107/S1600536811005010)
Supplement: Supplementary file 2 [file e-67-0m343-Isup2.hkl]

# 
# h,k,l, Fc-squared, Fo-squared, sigma(Fo-squared) and status flag 
# 
data_I
_shelx_title ' 11mz012_0m in P-1' 
_shelx_refln_list_code          4 
_shelx_F_calc_maximum      129.51 
_exptl_crystal_F_000       464.00 
_reflns_d_resolution_high  0.6799 
 
loop_ 
 _symmetry_equiv_pos_as_xyz 
 'x, y, z' 
 '-x, -y, -z' 
 
_cell_length_a     7.7056 
_cell_length_b     8.2159 
_cell_length_c    16.0972 
_cell_angle_alpha  77.422 
_cell_angle_beta   79.804 
_cell_angle_gamma  75.983 
 
_shelx_F_squared_multiplier     1.000 
 
loop_ 
 _refln_index_h 
 _refln_index_k 
 _refln_index_l 
 _refln_F_squared_calc 
 _refln_F_squared_meas 
 _refln_F_squared_sigma 
 _refln_observed_status 
   1   0   0     2869.43     2419.57    149.67 o 
   2   0   0      184.23      187.18      2.62 o 
   3   0   0     7312.13     7031.00    102.18 o 
   4   0   0     6020.94     5969.76     77.76 o 
   5   0   0     2245.90     2306.70     44.96 o 
   6   0   0      821.43      829.37     11.48 o 
   7   0   0      586.98      582.37      9.06 o 
   8   0   0     1097.19     1064.82     15.06 o 
   9   0   0      344.05      338.34      6.86 o 
  10   0   0       78.86       87.08      3.58 o 
 -10   1   0      372.52      363.68      7.72 o 
  -9   1   0        7.51        5.35      1.35 o 
  -8   1   0      907.25      864.11     12.92 o 
  -7   1   0      271.90      268.47      5.39 o 
  -6   1   0      441.17      425.41      6.94 o 
  -5   1   0      259.35      259.62      4.64 o 
  -4   1   0     1022.02     1059.18     13.47 o 
  -3   1   0      228.01      257.31      4.68 o 
  -2   1   0      474.66      529.18     18.28 o 
  -1   1   0      760.21      806.46     13.67 o 
   0   1   0        2.68       21.48      0.82 o 
   1   1   0       17.64       21.32      0.88 o 
   2   1   0      104.30      106.60      1.99 o 
   3   1   0      709.83      796.65      8.69 o 
   4   1   0     3436.42     3630.18     37.14 o 
   5   1   0        1.93        2.72      0.48 o 
   6   1   0     2170.38     2122.32     25.96 o 
   7   1   0      141.28      152.25      8.66 o 
   8   1   0        0.21        1.83      1.51 o 
   9   1   0      207.38      203.48      4.97 o 
  10   1   0      370.90      377.46      8.21 o 
  -9   2   0        5.78        6.28      1.50 o 
  -8   2   0      562.67      540.99      9.32 o 
  -7   2   0      249.16      236.52      5.13 o 
  -6   2   0       74.89       72.08      2.52 o 
  -5   2   0        5.73        6.35      0.95 o 
  -4   2   0      817.52      791.51     11.27 o 
  -3   2   0     1573.66     1645.20     19.94 o 
  -2   2   0      202.47      256.67      7.14 o 
  -1   2   0    12164.41    11102.78    177.40 o 
   0   2   0    14609.88    12237.79    232.85 o 
   1   2   0      130.56      100.01      1.42 o 
   2   2   0     1991.87     2116.59     23.69 o 
   3   2   0       98.23      102.74      2.69 o 
   4   2   0      159.81      153.62      2.25 o 
   5   2   0      704.95      692.17      9.14 o 
   6   2   0     1995.05     2019.04     34.49 o 
   7   2   0      405.46      422.87      8.00 o 
   8   2   0       35.87       35.91      2.16 o 
   9   2   0      369.62      365.17     12.53 o 
  10   2   0     1071.20     1072.87     15.89 o 
  11   2   0      377.93      412.85     16.53 o 
  -9   3   0     1035.84     1014.03     15.65 o 
  -8   3   0      468.38      445.78      8.40 o 
  -7   3   0      991.25      920.60     17.92 o 
  -6   3   0     1817.40     1728.82     22.33 o 
  -5   3   0     3520.07     3443.07     41.19 o 
  -4   3   0     2968.18     2971.25     35.43 o 
  -3   3   0     1827.13     1757.68     17.11 o 
  -2   3   0       48.54       34.90      1.34 o 
  -1   3   0     1611.15     1708.27     17.85 o 
   0   3   0     6951.91     6734.93     85.94 o 
   1   3   0     1185.31     1188.72     11.56 o 
   2   3   0       43.52       61.03      1.09 o 
   3   3   0      566.11      668.93      6.97 o 
   4   3   0     3417.36     3538.62     33.45 o 
   5   3   0      839.68      839.79      8.98 o 
   6   3   0      224.01      226.46      4.11 o 
   7   3   0      184.72      192.51      3.54 o 
   8   3   0      871.21      869.25     12.48 o 
   9   3   0      317.02      318.40      6.30 o 
  10   3   0       98.16       94.77      4.45 o 
  -8   4   0       83.14       79.52      3.34 o 
  -7   4   0      147.35      140.86      4.19 o 
  -6   4   0      656.29      626.06     10.01 o 
  -5   4   0      612.05      572.88      8.99 o 
  -4   4   0      120.21      120.95      3.14 o 
  -3   4   0        7.13        6.85      0.91 o 
  -2   4   0      831.85      941.06      9.75 o 
  -1   4   0      923.32     1003.93     10.19 o 
   0   4   0     1375.44     1466.33     15.65 o 
   1   4   0     1417.41     1415.48     13.87 o 
   2   4   0     1315.40     1350.10     13.27 o 
   3   4   0      265.94      240.81      3.10 o 
   4   4   0       99.66       95.14      1.92 o 
   5   4   0      156.35      176.00      3.01 o 
   6   4   0     1739.19     1657.22     16.79 o 
   7   4   0      413.89      427.57      5.64 o 
   8   4   0      103.23      102.58      3.07 o 
   9   4   0       36.39       44.59      4.21 o 
  10   4   0      181.35      173.98      6.78 o 
  -8   5   0       88.75       89.24      3.62 o 
  -7   5   0      114.35      119.55      4.89 o 
  -6   5   0       33.44       31.73      2.58 o 
  -5   5   0      168.82      143.50      3.81 o 
  -4   5   0     1180.46     1112.41     15.09 o 
  -3   5   0     1086.08     1103.68     14.62 o 
  -2   5   0        9.98        9.71      0.72 o 
  -1   5   0      176.04      195.78      2.86 o 
   0   5   0     7090.57     7189.19     72.91 o 
   1   5   0     4421.13     4273.94     43.94 o 
   2   5   0     2405.59     2459.57     23.68 o 
   3   5   0     1618.69     1612.47     15.95 o 
   4   5   0     5859.83     5879.10     55.17 o 
   5   5   0     2854.32     2771.44     26.89 o 
   6   5   0     1161.43     1145.64     13.57 o 
   7   5   0     1340.53     1367.51     18.00 o 
   8   5   0      495.88      515.74      9.72 o 
  10   5   0      588.11      595.66     20.19 o 
  -7   6   0       29.61       31.59      2.44 o 
  -6   6   0      155.05      147.30      4.26 o 
  -5   6   0      104.58      102.92      3.38 o 
  -4   6   0      218.51      206.82      4.60 o 
  -3   6   0      210.28      204.63      4.37 o 
  -2   6   0      745.81      777.07      8.71 o 
  -1   6   0        0.84        4.49      1.17 o 
   0   6   0      555.40      540.14      6.83 o 
   1   6   0      924.80      923.95      9.81 o 
   2   6   0       46.10       47.27      1.56 o 
   3   6   0       62.24       66.69      1.76 o 
   4   6   0      347.55      361.98      6.05 o 
   5   6   0      850.27      809.22     11.43 o 
   6   6   0      250.38      230.32      4.78 o 
   7   6   0      204.09      207.84      4.68 o 
   8   6   0      174.93      176.66      4.41 o 
   9   6   0       43.13       46.83      3.59 o 
  10   6   0      317.85      341.95     14.31 o 
  -7   7   0      677.83      695.50     24.48 o 
  -6   7   0        9.89       12.35      1.71 o 
  -5   7   0       37.23       37.88      2.49 o 
  -4   7   0      443.01      424.47      7.61 o 
  -3   7   0      820.25      819.57     12.60 o 
  -2   7   0        2.61        4.63      1.00 o 
  -1   7   0      375.23      366.09      4.95 o 
   0   7   0      961.59      975.58     10.59 o 
   1   7   0      998.15      971.67     13.16 o 
   2   7   0       34.42       35.39      1.73 o 
   3   7   0      313.35      324.01      5.75 o 
   4   7   0       21.48       21.15      1.53 o 
   5   7   0       84.19       89.19      2.83 o 
   6   7   0        3.07        3.88      1.81 o 
   7   7   0      142.35      139.81      3.92 o 
   8   7   0        6.00        6.43      1.34 o 
   9   7   0        1.67        3.83      1.74 o 
  -6   8   0      550.89      571.50     21.14 o 
  -5   8   0     1003.38      961.09     19.72 o 
  -4   8   0      394.17      408.01      9.11 o 
  -3   8   0     3384.87     3371.71     41.28 o 
  -2   8   0      731.81      721.45     12.50 o 
  -1   8   0      614.86      626.94      9.88 o 
   0   8   0     2263.41     2267.04     28.22 o 
   1   8   0     2000.66     1999.39     25.13 o 
   2   8   0      297.48      293.19      5.58 o 
   3   8   0      243.07      235.95      4.94 o 
   4   8   0      482.09      493.14      8.21 o 
   5   8   0     1300.88     1283.05     17.48 o 
   6   8   0       82.76       81.59      2.99 o 
   7   8   0       14.38       14.80      1.85 o 
   8   8   0      271.80      269.58      9.38 o 
   9   8   0      117.98      123.01      8.98 o 
  -4   9   0        4.13        4.14      1.78 o 
  -3   9   0       50.44       43.43      3.93 o 
  -2   9   0       32.88       36.53      3.58 o 
  -1   9   0       15.73       20.19      2.63 o 
   0   9   0      125.87      126.91      3.63 o 
   1   9   0        1.47        0.82      1.12 o 
   2   9   0      263.70      267.51      5.57 o 
   3   9   0      422.68      427.46      7.64 o 
   4   9   0      131.83      134.48      4.06 o 
   5   9   0       76.28       76.32      3.05 o 
   6   9   0      760.70      748.84     11.86 o 
   7   9   0     1274.62     1290.00     26.70 o 
   8   9   0      242.11      253.56      9.02 o 
  -3  10   0      389.91      441.62     16.69 o 
  -2  10   0       16.56       17.87      2.81 o 
  -1  10   0      426.63      469.22     12.44 o 
   0  10   0       40.23       40.13      3.64 o 
   1  10   0      541.01      544.94     18.31 o 
   2  10   0       14.89       19.82      2.71 o 
   3  10   0       45.44       45.12      2.48 o 
   4  10   0      135.02      144.78      4.22 o 
   5  10   0      555.01      563.77     15.45 o 
   6  10   0      204.00      212.17      8.19 o 
   7  10   0      165.36      169.14     10.81 o 
  -1  11   0       36.26       28.46      4.61 o 
   0  11   0       15.81       15.79      4.29 o 
   1  11   0      245.22      249.15      6.92 o 
   2  11   0       34.95       38.39      2.93 o 
   3  11   0       16.13       17.93      2.70 o 
   4  11   0      195.87      206.24      7.85 o 
  -4 -11   1       13.12       10.81      3.50 o 
  -3 -11   1        2.62        2.01      1.02 o 
  -2 -11   1       12.85        9.37      1.43 o 
  -1 -11   1       85.49       91.53      6.12 o 
   0 -11   1        1.90        4.98      1.49 o 
   1 -11   1       13.26        8.58      3.02 o 
  -6 -10   1       18.40       19.00      3.05 o 
  -5 -10   1      158.98      167.66      4.65 o 
  -4 -10   1      113.34      103.21      3.61 o 
  -3 -10   1      123.12      126.36      3.89 o 
  -2 -10   1      119.00      114.09      3.68 o 
  -1 -10   1      523.72      537.57     11.65 o 
   0 -10   1      164.83      166.87     12.00 o 
   1 -10   1        2.67        3.78      1.85 o 
   2 -10   1       25.75       30.16      3.82 o 
   3 -10   1       15.76       19.55      4.13 o 
  -8  -9   1       12.99       13.04      3.97 o 
  -7  -9   1      554.68      564.93     10.00 o 
  -6  -9   1      373.87      358.24      7.21 o 
  -5  -9   1      345.46      348.66      6.97 o 
  -4  -9   1      412.30      421.20      7.75 o 
  -3  -9   1       96.09       97.39      3.31 o 
  -2  -9   1      438.35      435.12      8.19 o 
  -1  -9   1     2679.31     2623.52     32.78 o 
   0  -9   1      337.75      338.38      7.66 o 
   1  -9   1      189.91      197.64      6.99 o 
   2  -9   1      410.07      422.84     11.47 o 
   3  -9   1      285.51      280.58      9.07 o 
   4  -9   1       42.39       48.30      4.45 o 
  -9  -8   1       18.34       18.27      2.67 o 
  -8  -8   1        3.04        3.17      1.30 o 
  -7  -8   1      462.00      470.77      8.54 o 
  -6  -8   1      155.89      172.60      4.49 o 
  -5  -8   1      129.36      118.04      4.50 o 
  -4  -8   1      154.48      153.16      4.01 o 
  -3  -8   1     1202.69     1168.11     16.34 o 
  -2  -8   1      880.71      845.78     12.23 o 
  -1  -8   1      741.49      725.75     10.76 o 
   0  -8   1      725.05      726.72     10.84 o 
   1  -8   1      320.81      327.90      6.20 o 
   2  -8   1       86.09       88.75      4.66 o 
   3  -8   1     1317.56     1342.61     26.68 o 
   4  -8   1      225.97      241.53      6.36 o 
   5  -8   1       31.12       37.20      2.47 o 
   6  -8   1       14.07       11.00      2.62 o 
  -9  -7   1     1344.68     1401.41     27.82 o 
  -8  -7   1      258.78      253.39      5.73 o 
  -7  -7   1      102.70      104.73      3.45 o 
  -6  -7   1      261.23      253.83      5.35 o 
  -5  -7   1     1156.00     1152.03     15.72 o 
  -4  -7   1     1327.14     1320.24     17.47 o 
  -3  -7   1        1.61        1.30      0.83 o 
  -2  -7   1       10.85       12.64      1.29 o 
  -1  -7   1     5074.40     5014.53     58.62 o 
   0  -7   1      505.99      495.99     10.12 o 
   1  -7   1      106.05      103.14      2.24 o 
   2  -7   1      273.82      281.99      5.35 o 
   3  -7   1      775.90      769.70     16.28 o 
   4  -7   1      417.10      418.03      7.54 o 
   5  -7   1      555.80      546.48      9.45 o 
   6  -7   1      655.36      646.81     11.01 o 
   7  -7   1      537.89      572.61     21.30 o 
 -10  -6   1      539.82      575.00     20.51 o 
  -9  -6   1       36.75       39.80      3.59 o 
  -8  -6   1       27.55       25.60      1.98 o 
  -7  -6   1     1612.91     1580.06     20.81 o 
  -6  -6   1      560.45      612.16      9.45 o 
  -5  -6   1      761.08      726.42     10.54 o 
  -4  -6   1      220.18      221.44      4.41 o 
  -3  -6   1      119.07      131.18      4.51 o 
  -2  -6   1       12.94       13.55      1.30 o 
  -1  -6   1       29.62       37.96      1.39 o 
   0  -6   1       31.67       33.82      1.27 o 
   1  -6   1      112.40      118.46      2.25 o 
   2  -6   1      557.66      577.50      6.84 o 
   3  -6   1      590.28      596.19      9.11 o 
   4  -6   1      174.46      174.01      4.18 o 
   5  -6   1      378.24      359.85      6.87 o 
   6  -6   1        3.50        4.66      1.50 o 
   7  -6   1      179.74      174.89      4.94 o 
 -10  -5   1      936.35      903.75     27.82 o 
  -9  -5   1       41.84       37.20      4.77 o 
  -8  -5   1      108.52      112.82      3.88 o 
  -7  -5   1     1666.81     1671.15     21.52 o 
  -6  -5   1     1919.76     1929.24     24.16 o 
  -5  -5   1      165.98      162.83      3.59 o 
  -4  -5   1       15.84       18.04      2.09 o 
  -3  -5   1      341.54      302.18      4.42 o 
  -2  -5   1     2936.78     3115.26     29.67 o 
  -1  -5   1      383.86      401.00      4.74 o 
   0  -5   1       82.48       92.85      1.87 o 
   1  -5   1       20.48       24.24      1.27 o 
   2  -5   1       73.18       66.19      1.70 o 
   3  -5   1       95.32      109.85      2.92 o 
   4  -5   1        0.38        0.79      0.83 o 
   5  -5   1       94.37       84.03      2.91 o 
   6  -5   1      133.62      136.79      4.96 o 
   7  -5   1       75.51       73.12      3.12 o 
   8  -5   1       98.81      108.27      3.90 o 
 -10  -4   1      774.83      767.75     19.71 o 
  -9  -4   1      127.53      126.39      5.54 o 
  -8  -4   1      104.26      116.79      4.94 o 
  -7  -4   1     1044.34     1001.96     11.03 o 
  -6  -4   1      236.58      276.96      7.29 o 
  -5  -4   1     2059.52     2090.75     20.57 o 
  -4  -4   1     2037.43     2014.69     19.65 o 
  -3  -4   1      173.89      150.51      3.18 o 
  -2  -4   1     1342.27     1421.97     13.96 o 
  -1  -4   1     7779.02     7708.77     71.58 o 
   0  -4   1     6055.60     5880.47     59.56 o 
   1  -4   1     7560.13     7518.05     69.77 o 
   2  -4   1      667.02      645.10      7.00 o 
   3  -4   1     6035.63     5954.68     55.76 o 
   4  -4   1     4111.38     3980.36     47.11 o 
   5  -4   1      346.71      358.56      6.45 o 
   6  -4   1      719.69      694.23     11.45 o 
   7  -4   1     1314.40     1225.28     17.41 o 
   8  -4   1      348.08      332.60      7.10 o 
 -10  -3   1      601.73      608.82     16.77 o 
  -9  -3   1        4.10        5.03      1.15 o 
  -8  -3   1      669.71      679.70     10.31 o 
  -7  -3   1       58.50       63.61      2.02 o 
  -6  -3   1      704.62      724.32      8.46 o 
  -5  -3   1       97.81      110.51      2.05 o 
  -4  -3   1       57.11       44.42      1.16 o 
  -3  -3   1       64.14      102.92      1.86 o 
  -2  -3   1     1148.60     1202.80     11.74 o 
  -1  -3   1        8.04       19.57      0.82 o 
   0  -3   1      482.86      464.32      6.12 o 
   1  -3   1      379.52      367.97      7.02 o 
   2  -3   1      784.49      842.62      8.62 o 
   3  -3   1     1129.98     1106.08     11.16 o 
   4  -3   1     1059.82     1022.39     13.53 o 
   5  -3   1      157.22      146.67      3.52 o 
   6  -3   1       43.16       43.31      2.64 o 
   7  -3   1      115.05      107.07      3.47 o 
   8  -3   1      276.61      268.41      6.09 o 
   9  -3   1       12.92       13.69      1.84 o 
 -10  -2   1        9.15        7.60      1.83 o 
  -9  -2   1       22.89       23.93      2.26 o 
  -8  -2   1       31.49       38.20      3.17 o 
  -7  -2   1      169.99      159.18      4.27 o 
  -6  -2   1       19.80       25.54      1.13 o 
  -5  -2   1     1611.54     1622.96     16.10 o 
  -4  -2   1     3147.97     3183.80     30.14 o 
  -3  -2   1       99.46       90.56      1.48 o 
  -2  -2   1      671.92      773.07      8.34 o 
  -1  -2   1     5794.07     5665.40     52.41 o 
   0  -2   1      699.35      744.28      8.93 o 
   1  -2   1     2601.01     2743.67     28.34 o 
   2  -2   1        7.76       17.67      1.67 o 
   3  -2   1      854.75      899.10      9.05 o 
   4  -2   1      162.00      134.09      2.95 o 
   5  -2   1        5.74        5.45      0.88 o 
   6  -2   1      418.66      434.52      7.25 o 
   7  -2   1      280.73      262.15      5.47 o 
   8  -2   1      272.67      266.53      6.33 o 
   9  -2   1      330.69      335.85      9.34 o 
 -10  -1   1      733.38      757.95     12.34 o 
  -9  -1   1      648.54      631.71     10.37 o 
  -8  -1   1      171.89      160.55      4.09 o 
  -7  -1   1     1225.30     1200.95     16.03 o 
  -6  -1   1     2595.25     2575.53     31.08 o 
  -5  -1   1     1189.78     1131.53     20.44 o 
  -4  -1   1     7852.04     8042.68     90.15 o 
  -3  -1   1     2454.76     2337.72     35.89 o 
  -2  -1   1     2099.97     2152.91     23.98 o 
  -1  -1   1     4893.64     4635.74     69.60 o 
   0  -1   1     7741.49     7011.31     92.64 o 
   1  -1   1      818.45      796.64      7.67 o 
   2  -1   1      258.07      312.90      4.16 o 
   3  -1   1      334.83      300.77      4.48 o 
   4  -1   1     1265.32     1242.16     15.53 o 
   5  -1   1       29.82       41.83      1.90 o 
   6  -1   1      243.76      224.70      4.50 o 
   7  -1   1       83.47       84.88      2.85 o 
   8  -1   1      239.49      240.26      5.35 o 
   9  -1   1        4.47        5.51      1.41 o 
  10  -1   1        7.96        8.28      1.57 o 
 -10   0   1      506.76      478.37      9.07 o 
  -9   0   1        0.73        1.36      1.18 o 
  -8   0   1      300.26      304.83      6.12 o 
  -7   0   1      124.80      125.04      3.41 o 
  -6   0   1     2747.37     2640.26     31.94 o 
  -5   0   1      888.53      938.88     17.17 o 
  -4   0   1       25.00       34.40      2.03 o 
  -3   0   1     1363.86     1379.92     17.17 o 
  -2   0   1    11813.28    10666.78    151.99 o 
  -1   0   1     1768.06     1743.14     19.76 o 
   1   0   1       11.12       21.27      1.33 o 
   2   0   1     2202.07     2443.09     32.16 o 
   3   0   1       41.04       44.17      1.00 o 
   4   0   1        2.39        3.76      0.49 o 
   5   0   1       72.96       87.60      1.55 o 
   6   0   1      812.49      866.07     31.18 o 
   7   0   1       47.99       43.48      2.04 o 
   8   0   1        1.67        1.53      1.35 o 
   9   0   1       27.28       25.06      2.08 o 
  10   0   1       22.12       22.53      2.16 o 
 -10   1   1      649.97      645.54     11.28 o 
  -9   1   1      430.26      427.76      8.15 o 
  -8   1   1       24.68       27.90      2.06 o 
  -7   1   1      567.51      547.92      8.80 o 
  -6   1   1     1101.99     1079.99     14.53 o 
  -5   1   1       89.38       73.78      2.24 o 
  -4   1   1     5837.93     5879.39     79.92 o 
  -3   1   1     1064.46     1093.34     15.81 o 
  -2   1   1      143.87      159.75      3.42 o 
  -1   1   1     2429.85     2439.20     24.67 o 
   0   1   1     2912.49     2950.67     94.98 o 
   1   1   1     3384.77     3349.86     74.86 o 
   2   1   1     7736.32     7457.60     96.43 o 
   3   1   1    10967.15    10328.13    116.06 o 
   4   1   1     7046.84     6791.65     63.10 o 
   5   1   1     3808.30     3874.87     39.01 o 
   6   1   1     2012.19     2067.30     44.15 o 
   7   1   1     2518.26     2422.70     29.75 o 
   8   1   1     1495.77     1486.46     19.69 o 
   9   1   1      541.30      529.30      9.05 o 
  10   1   1     1687.65     1666.82     30.15 o 
  -9   2   1      307.94      311.38      7.15 o 
  -8   2   1        2.82        7.35      3.59 o 
  -7   2   1       15.31       17.90      1.68 o 
  -6   2   1      772.85      747.10     10.93 o 
  -5   2   1      211.40      195.47      3.99 o 
  -4   2   1      199.59      201.55      3.81 o 
  -3   2   1      540.46      590.21      8.02 o 
  -2   2   1      697.91      734.54      7.39 o 
  -1   2   1     7864.00     7671.25     71.18 o 
   0   2   1     2119.34     2129.10     21.70 o 
   1   2   1        3.86        3.92      0.26 o 
   2   2   1     1206.80     1379.12     14.83 o 
   3   2   1       12.82       16.34      1.10 o 
   4   2   1     1331.23     1408.37     15.10 o 
   5   2   1       17.92       15.89      0.89 o 
   6   2   1      317.50      330.88      8.04 o 
   7   2   1      129.48      143.79      3.45 o 
   8   2   1      807.16      787.41     11.57 o 
   9   2   1       22.33       24.03      1.95 o 
  10   2   1      247.13      254.65      5.91 o 
  11   2   1        0.51        1.47      1.03 o 
  -9   3   1      116.94      118.12      4.27 o 
  -8   3   1       31.67       31.22      2.31 o 
  -7   3   1       10.80       12.89      1.68 o 
  -6   3   1       12.38       16.48      1.58 o 
  -5   3   1      507.69      496.12      7.84 o 
  -4   3   1     1634.15     1666.83     20.80 o 
  -3   3   1      333.71      297.98      4.66 o 
  -2   3   1     1754.33     1934.80     18.62 o 
  -1   3   1      238.42      276.64      3.48 o 
   0   3   1     6566.32     6273.95     63.23 o 
   1   3   1      759.67      779.72      8.57 o 
   2   3   1      355.04      382.26      4.19 o 
   3   3   1     1322.81     1460.29     14.23 o 
   4   3   1      139.53      140.16      2.18 o 
   5   3   1      162.83      192.90      2.85 o 
   6   3   1        4.41        5.89      0.72 o 
   7   3   1       38.75       37.79      1.51 o 
   8   3   1       15.57       17.10      3.17 o 
   9   3   1       39.94       39.37      2.61 o 
  10   3   1      173.22      176.31      5.45 o 
  11   3   1       58.68       58.18      5.09 o 
  -8   4   1      109.03      102.48      3.80 o 
  -7   4   1      215.92      209.11      5.14 o 
  -6   4   1     1150.64     1091.20     15.41 o 
  -5   4   1     1945.17     1837.26     23.44 o 
  -4   4   1     2656.24     2568.73     31.26 o 
  -3   4   1     1825.55     1750.12     21.69 o 
  -2   4   1     9805.51     9865.45     91.43 o 
  -1   4   1      540.80      470.28      5.81 o 
   0   4   1     9461.66     8955.38     90.19 o 
   1   4   1    11065.76    10277.29     94.99 o 
   2   4   1     1401.42     1445.42     14.13 o 
   3   4   1     2743.78     2803.35     26.67 o 
   4   4   1     5482.69     5491.17     51.44 o 
   5   4   1     1381.60     1394.10     14.15 o 
   6   4   1       33.12       32.25      2.21 o 
   7   4   1      156.16      164.96      2.99 o 
   8   4   1      470.69      492.55      9.26 o 
   9   4   1      193.45      197.85      4.66 o 
  10   4   1       13.46       15.18      2.48 o 
  11   4   1       83.65       81.23      5.88 o 
  -8   5   1      192.00      189.62      5.32 o 
  -7   5   1       57.43       60.93      2.92 o 
  -6   5   1        4.13        6.38      1.54 o 
  -5   5   1       65.96       71.06      2.69 o 
  -4   5   1      181.44      174.83      4.03 o 
  -3   5   1       14.86       22.30      1.52 o 
  -2   5   1      710.42      714.54      7.86 o 
  -1   5   1      633.53      640.77      7.08 o 
   0   5   1        4.24       11.96      1.82 o 
   1   5   1       88.47       93.12      2.31 o 
   2   5   1      910.91      970.48     10.14 o 
   3   5   1      299.97      354.46      4.34 o 
   4   5   1       29.43       42.28      1.56 o 
   5   5   1      312.06      353.97      4.61 o 
   6   5   1      476.36      489.15      6.07 o 
   7   5   1      396.03      414.82      6.22 o 
   8   5   1       11.76       14.92      3.11 o 
   9   5   1       70.58       73.29      6.04 o 
  10   5   1      510.93      516.97     18.92 o 
  -7   6   1      274.30      270.94      6.52 o 
  -6   6   1      142.04      133.00      4.03 o 
  -5   6   1        7.20       10.73      1.97 o 
  -4   6   1      753.88      766.40     11.44 o 
  -3   6   1       50.68       39.56      1.95 o 
  -2   6   1      538.12      537.46      6.99 o 
  -1   6   1      239.23      251.95      3.61 o 
   0   6   1      713.78      706.98      7.93 o 
   1   6   1     1320.64     1376.99     19.12 o 
   2   6   1       12.34       10.66      1.19 o 
   3   6   1        5.54        6.73      0.92 o 
   4   6   1      959.24      941.26     10.08 o 
   5   6   1     1091.60     1134.34     15.03 o 
   6   6   1      573.72      564.36      8.73 o 
   7   6   1      590.11      593.90      9.34 o 
   8   6   1      961.42      982.77     14.05 o 
   9   6   1      631.30      647.69     14.84 o 
  -7   7   1       81.71       86.48      7.47 o 
  -6   7   1      590.25      586.85     11.55 o 
  -5   7   1      774.31      774.25     15.51 o 
  -4   7   1      360.31      349.59      7.73 o 
  -3   7   1      475.53      470.22      7.90 o 
  -2   7   1      267.14      263.45      5.16 o 
  -1   7   1      116.88      114.84      2.37 o 
   0   7   1       86.77       91.81      2.05 o 
   1   7   1      336.82      329.97      4.62 o 
   2   7   1       58.06       61.21      1.85 o 
   3   7   1        3.57        5.41      0.90 o 
   4   7   1       77.81       70.08      2.40 o 
   5   7   1      479.32      491.82      7.94 o 
   6   7   1      161.60      168.45      5.21 o 
   7   7   1       33.67       37.56      2.14 o 
   8   7   1      207.77      208.18      4.95 o 
   9   7   1       39.76       44.35      5.09 o 
  -6   8   1       25.64       30.44      3.09 o 
  -5   8   1      282.37      269.73      6.20 o 
  -4   8   1      213.48      207.25      5.32 o 
  -3   8   1        0.88        3.73      1.19 o 
  -2   8   1       15.02       19.39      2.68 o 
  -1   8   1       39.62       43.53      1.78 o 
   0   8   1      334.73      339.35      6.14 o 
   1   8   1       89.28       92.63      3.89 o 
   2   8   1       46.53       47.49      2.12 o 
   3   8   1      698.32      707.59     10.55 o 
   4   8   1      412.41      401.67      8.71 o 
   5   8   1       27.93       33.85      2.89 o 
   6   8   1      133.71      131.74      3.78 o 
   7   8   1       70.90       72.10      3.42 o 
   8   8   1        9.67        5.86      2.19 o 
   9   8   1      128.53      128.41      5.99 o 
  -4   9   1      145.52      153.13      6.99 o 
  -3   9   1      703.84      710.37     16.53 o 
  -2   9   1      354.74      355.40     13.19 o 
  -1   9   1       77.66       76.84      8.58 o 
   0   9   1     1891.65     1930.61     24.77 o 
   1   9   1     1948.43     1971.58     25.24 o 
   2   9   1     1306.89     1292.53     17.48 o 
   3   9   1      660.15      670.98     10.43 o 
   4   9   1     1773.42     1739.01     22.82 o 
   5   9   1     2607.98     2596.88     32.68 o 
   6   9   1      224.11      230.06      8.02 o 
   7   9   1      186.75      189.02      7.56 o 
   8   9   1      823.21      831.59     19.31 o 
  -3  10   1       65.39       84.27      4.72 o 
  -2  10   1        4.41        4.64      1.79 o 
  -1  10   1       63.31       70.97      4.33 o 
   0  10   1      120.70      125.81      5.80 o 
   1  10   1       29.56       34.70      4.13 o 
   2  10   1       28.79       29.61      2.13 o 
   3  10   1        9.71        9.03      1.54 o 
   4  10   1       15.93       17.48      1.93 o 
   5  10   1      137.35      144.08      6.60 o 
   6  10   1        0.04        0.48      1.90 o 
   7  10   1      115.32      125.90      9.54 o 
  -1  11   1       72.81       68.68      6.20 o 
   0  11   1       57.84       63.50      7.79 o 
   1  11   1       73.31       81.35     11.84 o 
   2  11   1        2.68        3.71      1.63 o 
   3  11   1       40.22       35.53      3.64 o 
   4  11   1        2.49        1.63      1.64 o 
   5  11   1       62.35       56.28      5.88 o 
  -4 -11   2      193.10      185.36     10.02 o 
  -3 -11   2       73.00       77.07      3.76 o 
  -2 -11   2      396.33      420.01      8.28 o 
  -1 -11   2      393.02      401.51     12.58 o 
   0 -11   2      139.94      142.12      8.90 o 
  -7 -10   2      485.66      508.07     17.65 o 
  -6 -10   2      185.56      179.86      5.72 o 
  -5 -10   2       21.86       26.39      2.20 o 
  -4 -10   2      707.67      703.50     11.59 o 
  -3 -10   2      165.11      167.43      4.58 o 
  -2 -10   2       23.91       24.66      2.06 o 
  -1 -10   2      111.17      107.95      5.07 o 
   0 -10   2       77.92       79.76      4.72 o 
   1 -10   2        1.77        0.95      2.23 o 
   2 -10   2        3.55        5.01      1.87 o 
  -8  -9   2       10.98       13.61      2.53 o 
  -7  -9   2      622.66      648.19     11.06 o 
  -6  -9   2      418.42      420.55      8.07 o 
  -5  -9   2      150.24      145.01      4.22 o 
  -4  -9   2      404.83      394.81      7.50 o 
  -3  -9   2     1281.45     1260.46     17.57 o 
  -2  -9   2      194.37      184.26      4.57 o 
  -1  -9   2        0.04        2.50      2.49 o 
   0  -9   2       49.46       53.02      2.47 o 
   1  -9   2       68.12       62.60      4.10 o 
   2  -9   2       37.85       37.48      3.70 o 
   3  -9   2        5.03        5.59      2.17 o 
   4  -9   2        0.57        5.30      5.09 o 
  -9  -8   2       53.54       57.85      6.92 o 
  -8  -8   2      145.02      155.20      4.58 o 
  -7  -8   2      171.39      183.92      4.91 o 
  -6  -8   2      137.06      133.84      3.98 o 
  -5  -8   2      111.30      108.66      3.76 o 
  -4  -8   2      713.95      671.82     10.48 o 
  -3  -8   2       15.55       17.96      1.66 o 
  -2  -8   2       47.20       49.11      2.30 o 
  -1  -8   2      598.82      585.45      9.43 o 
   0  -8   2      444.18      443.07      8.71 o 
   1  -8   2      100.05       97.43      3.07 o 
   2  -8   2      265.63      275.72      8.51 o 
   3  -8   2     1535.81     1546.28     29.95 o 
   4  -8   2      787.04      785.06     18.01 o 
   5  -8   2       57.26       58.19      4.32 o 
  -9  -7   2       39.81       55.00      7.31 o 
  -8  -7   2        7.84        7.46      1.51 o 
  -7  -7   2      895.44      909.86     13.58 o 
  -6  -7   2      380.45      376.23      6.98 o 
  -5  -7   2       23.77       23.47      1.82 o 
  -4  -7   2        2.37        2.93      0.99 o 
  -3  -7   2      719.04      738.61     10.80 o 
  -2  -7   2       33.33       33.10      2.14 o 
  -1  -7   2       11.48       12.10      1.29 o 
   0  -7   2      255.62      247.79      5.59 o 
   1  -7   2      690.67      687.80     10.06 o 
   2  -7   2      296.57      303.31      6.48 o 
   3  -7   2      654.00      653.61     10.05 o 
   4  -7   2      365.88      379.04      7.07 o 
   5  -7   2      116.97      110.81      3.60 o 
   6  -7   2      225.03      229.39      5.67 o 
   7  -7   2      407.72      425.88     17.33 o 
 -10  -6   2       33.50       35.45      5.09 o 
  -9  -6   2      302.47      295.57      9.22 o 
  -8  -6   2        7.42        7.64      1.40 o 
  -7  -6   2       47.01       56.75      2.57 o 
  -6  -6   2      126.14      110.61      4.86 o 
  -5  -6   2      478.38      495.59      7.98 o 
  -4  -6   2     1336.77     1304.29     17.06 o 
  -3  -6   2       43.60       47.07      1.98 o 
  -2  -6   2      322.85      329.63      5.64 o 
  -1  -6   2     1507.61     1531.04     19.32 o 
   0  -6   2     1243.12     1240.51     13.89 o 
   1  -6   2     1006.34      985.19     10.57 o 
   2  -6   2      742.16      763.67      8.63 o 
   3  -6   2      617.68      619.54      9.40 o 
   4  -6   2      252.12      257.69      5.32 o 
   5  -6   2       31.09       29.66      2.06 o 
   6  -6   2      103.89      103.44      3.57 o 
   7  -6   2       69.40       70.13      3.20 o 
 -10  -5   2       43.16       43.97      3.92 o 
  -9  -5   2       66.38       68.04      4.27 o 
  -8  -5   2        3.39        4.88      1.30 o 
  -7  -5   2      310.54      317.52      6.04 o 
  -6  -5   2      532.61      530.38      8.36 o 
  -5  -5   2      306.48      317.37      8.12 o 
  -4  -5   2      521.39      503.46      7.63 o 
  -3  -5   2     2745.57     2792.08     33.29 o 
  -2  -5   2      892.33      869.06     10.00 o 
  -1  -5   2     2740.32     2836.07     27.11 o 
   0  -5   2     2357.87     2285.81     24.07 o 
   1  -5   2       10.06       14.70      0.80 o 
   2  -5   2       27.89       31.42      1.38 o 
   3  -5   2     1899.04     1862.24     23.23 o 
   4  -5   2      377.60      379.19      8.51 o 
   5  -5   2      140.82      137.01      3.70 o 
   6  -5   2       12.48       14.32      1.61 o 
   7  -5   2      213.33      205.50      5.21 o 
   8  -5   2       16.39       16.60      1.83 o 
 -10  -4   2      130.94      128.40      5.99 o 
  -9  -4   2       36.58       37.99      5.09 o 
  -8  -4   2       14.45       17.95      6.68 o 
  -7  -4   2      734.79      674.37     10.04 o 
  -6  -4   2      863.02      925.74     11.27 o 
  -5  -4   2      314.67      296.62      3.95 o 
  -4  -4   2      346.80      362.78      4.41 o 
  -3  -4   2     5150.80     5238.60     57.28 o 
  -2  -4   2     3820.89     3690.02     34.72 o 
  -1  -4   2      133.19      118.80      2.07 o 
   0  -4   2      924.86      959.46     10.60 o 
   1  -4   2     3485.25     3650.78     37.42 o 
   2  -4   2      508.24      426.56      5.01 o 
   3  -4   2      299.09      314.41      4.05 o 
   4  -4   2      768.46      766.63     10.86 o 
   5  -4   2       24.87       23.36      1.72 o 
   6  -4   2       52.77       59.14      3.37 o 
   7  -4   2       15.50       18.41      1.88 o 
   8  -4   2       68.90       64.07      3.07 o 
   9  -4   2      131.75      141.17      9.22 o 
 -10  -3   2      410.00      396.12     11.39 o 
  -9  -3   2      364.55      354.43     10.05 o 
  -8  -3   2      631.35      644.14     11.46 o 
  -7  -3   2     1256.05     1257.16     16.28 o 
  -6  -3   2     1351.68     1362.75     14.05 o 
  -5  -3   2     1786.28     1795.00     17.81 o 
  -4  -3   2     1897.88     1808.05     17.70 o 
  -3  -3   2     3936.18     4259.09     39.92 o 
  -2  -3   2       23.94       18.26      0.84 o 
  -1  -3   2      979.79     1003.28     16.23 o 
   0  -3   2     6042.92     5926.42     91.09 o 
   1  -3   2      198.07      224.27      5.41 o 
   2  -3   2       20.50       21.56      0.76 o 
   3  -3   2     4832.74     4782.24     44.87 o 
   4  -3   2     4165.58     4126.01     48.47 o 
   5  -3   2      697.12      651.29      9.67 o 
   6  -3   2      496.55      478.88      7.99 o 
   7  -3   2     1552.61     1540.39     23.43 o 
   8  -3   2     1279.49     1256.44     17.95 o 
   9  -3   2      419.50      415.39      8.38 o 
 -10  -2   2      722.91      700.73     16.83 o 
  -9  -2   2      223.80      213.27      5.05 o 
  -8  -2   2       17.26       11.40      1.41 o 
  -7  -2   2     1432.03     1333.11     20.22 o 
  -6  -2   2      643.79      671.16      8.90 o 
  -5  -2   2      109.64      112.65      2.04 o 
  -4  -2   2      114.00      137.33      2.13 o 
  -3  -2   2      698.66      732.05      7.52 o 
  -2  -2   2      989.79     1029.50     12.96 o 
  -1  -2   2      226.41      255.19      4.38 o 
   0  -2   2     2811.06     3035.92     30.78 o 
   1  -2   2      390.56      435.89      6.24 o 
   2  -2   2      674.93      759.44      7.71 o 
   3  -2   2      111.16      134.43      2.12 o 
   4  -2   2     2098.34     2112.33     25.60 o 
   5  -2   2       12.26       17.92      2.02 o 
   6  -2   2      242.84      233.59      4.76 o 
   7  -2   2      399.54      373.54      8.03 o 
   8  -2   2      712.63      690.43     11.10 o 
   9  -2   2        5.96        5.44      1.74 o 
  10  -2   2        3.02        3.18      1.91 o 
 -10  -1   2      156.28      167.05      4.82 o 
  -9  -1   2      450.94      448.85      8.20 o 
  -8  -1   2      192.03      188.99      5.71 o 
  -7  -1   2      331.87      308.20     10.69 o 
  -6  -1   2     1982.58     1971.54     27.84 o 
  -5  -1   2      153.66      153.77      2.58 o 
  -4  -1   2       65.50       56.75      2.24 o 
  -3  -1   2      155.02      199.56      2.53 o 
  -2  -1   2     1583.85     1742.08     17.07 o 
  -1  -1   2      146.24      170.34      2.06 o 
   0  -1   2     3092.46     3213.30     34.76 o 
   1  -1   2     1069.06     1065.96     11.11 o 
   2  -1   2      141.86      159.68      3.53 o 
   3  -1   2      512.33      500.42      5.69 o 
   4  -1   2     2938.57     3016.58     36.85 o 
   5  -1   2      804.92      787.49     10.75 o 
   6  -1   2        4.62        8.49      1.63 o 
   7  -1   2       50.71       50.12      2.23 o 
   8  -1   2       35.68       32.51      2.22 o 
   9  -1   2        5.20        8.53      1.86 o 
  10  -1   2      292.88      295.02      6.75 o 
 -10   0   2      898.97      920.97     14.44 o 
  -9   0   2      269.55      258.84      5.84 o 
  -8   0   2      227.19      205.53      4.82 o 
  -7   0   2     1116.03     1078.35     14.80 o 
  -6   0   2     1536.46     1515.72     19.32 o 
  -5   0   2      691.81      706.63      9.19 o 
  -4   0   2     1648.48     1687.03     16.39 o 
  -3   0   2     2174.56     2194.61     27.14 o 
  -2   0   2     2809.99     2901.03     32.68 o 
  -1   0   2    12094.81     9573.15    222.04 o 
   0   0   2      588.49      694.46     20.59 o 
   1   0   2    10450.65     8816.50    364.28 o 
   2   0   2     8831.54     8024.06    139.38 o 
   3   0   2     5104.27     5008.57     51.16 o 
   4   0   2     8841.01     8676.96     80.31 o 
   5   0   2     1054.86     1002.59     13.59 o 
   6   0   2       21.57       21.07      2.79 o 
   7   0   2      557.08      547.34      8.59 o 
   8   0   2      832.34      808.95     12.08 o 
   9   0   2       74.14       74.00      3.03 o 
  10   0   2       34.33       28.69      2.41 o 
 -10   1   2       28.07       30.29      2.75 o 
  -9   1   2       98.06       98.45      3.63 o 
  -8   1   2       32.08       28.81      2.08 o 
  -7   1   2       38.73       41.91      2.12 o 
  -6   1   2      272.62      277.56      5.23 o 
  -5   1   2      112.93      128.18      3.01 o 
  -4   1   2      252.99      233.40      4.28 o 
  -3   1   2       66.81       66.90      2.30 o 
  -2   1   2     4879.51     4866.41     60.41 o 
  -1   1   2      700.38      769.24      8.16 o 
   0   1   2     4568.73     4215.29     92.02 o 
   1   1   2     1763.60     1895.49     21.56 o 
   2   1   2      966.81      982.15     11.79 o 
   3   1   2     1993.34     2134.12     22.26 o 
   4   1   2     3182.86     3250.86     39.99 o 
   5   1   2      136.70      141.91      4.53 o 
   6   1   2       75.24       86.51      2.48 o 
   7   1   2      298.13      293.99      6.91 o 
   8   1   2      366.90      356.24      6.61 o 
   9   1   2        0.02        0.80      1.10 o 
  10   1   2      695.51      686.41     11.41 o 
  -9   2   2      226.53      221.49      5.60 o 
  -8   2   2       51.15       50.70      2.62 o 
  -7   2   2      783.45      746.04     11.38 o 
  -6   2   2      353.04      343.68      6.22 o 
  -5   2   2      692.89      661.62     10.88 o 
  -4   2   2     3521.80     3380.40     39.78 o 
  -3   2   2     2779.27     2685.28     31.66 o 
  -2   2   2       71.24      108.61      1.64 o 
  -1   2   2     8146.18     7854.35     83.49 o 
   0   2   2     7242.43     6613.69     66.82 o 
   1   2   2     1440.99     1515.62     15.58 o 
   2   2   2      802.52      926.41      9.85 o 
   3   2   2      128.03      104.59      1.91 o 
   4   2   2     6247.77     6431.42     65.14 o 
   5   2   2      732.84      796.06     11.77 o 
   6   2   2      176.96      174.72      3.00 o 
   7   2   2      881.25      861.57     11.99 o 
   8   2   2     1137.59     1118.02     15.38 o 
   9   2   2      793.83      798.80     12.14 o 
  10   2   2      756.63      785.20     12.44 o 
  11   2   2      189.18      195.33      7.23 o 
  -9   3   2      229.46      221.74      5.78 o 
  -8   3   2       29.29       28.15      2.29 o 
  -7   3   2      152.39      140.51      4.01 o 
  -6   3   2     2511.86     2442.09     32.81 o 
  -5   3   2      692.79      672.31      9.92 o 
  -4   3   2      459.30      468.82      7.22 o 
  -3   3   2     2142.43     2205.36     21.20 o 
  -2   3   2     4663.36     4735.62     48.74 o 
  -1   3   2       88.58       60.26      1.47 o 
   0   3   2      104.33       88.37      1.79 o 
   1   3   2      772.38      728.72      7.33 o 
   2   3   2     1267.44     1358.64     13.17 o 
   3   3   2       86.86       87.11      2.50 o 
   4   3   2     1548.42     1613.59     15.84 o 
   5   3   2       18.24       15.00      1.04 o 
   6   3   2      843.76      828.29      9.84 o 
   7   3   2       79.27       83.41      2.37 o 
   8   3   2      222.02      148.06      5.11 o 
   9   3   2       15.93       16.64      1.67 o 
  10   3   2       55.91       58.07      2.73 o 
  11   3   2        0.56        2.35      0.90 o 
  -8   4   2      167.50      156.27      4.69 o 
  -7   4   2       28.83       30.15      2.25 o 
  -6   4   2      793.31      771.55     16.70 o 
  -5   4   2      965.66      930.13     13.19 o 
  -4   4   2       17.90       17.48      1.61 o 
  -3   4   2       45.28       72.97      3.79 o 
  -2   4   2     5321.12     5341.94     50.04 o 
  -1   4   2      631.14      604.87      6.55 o 
   0   4   2       20.64       11.58      1.53 o 
   1   4   2       23.39       27.29      1.40 o 
   2   4   2      223.85      209.13      2.72 o 
   3   4   2       16.94       19.19      0.77 o 
   4   4   2      695.58      686.67      7.43 o 
   5   4   2      254.61      270.73      3.69 o 
   6   4   2      261.82      279.71      3.97 o 
   7   4   2      102.65      102.23      2.27 o 
   8   4   2       60.16       62.64      2.84 o 
   9   4   2        2.15        1.47      1.62 o 
  10   4   2      549.04      574.10     14.22 o 
  -8   5   2      132.85      137.96      4.52 o 
  -7   5   2       82.96       93.19      3.53 o 
  -6   5   2     1367.74     1309.61     18.25 o 
  -5   5   2      201.38      213.75      4.82 o 
  -4   5   2      388.76      388.96      6.74 o 
  -3   5   2     1520.23     1445.40     18.53 o 
  -2   5   2     1319.84     1322.46     13.47 o 
  -1   5   2      578.95      535.29      6.14 o 
   0   5   2     3220.01     3092.15     33.73 o 
   1   5   2     4769.14     4797.28     45.09 o 
   2   5   2      919.38      871.97      9.10 o 
   3   5   2     1135.41     1108.95     12.44 o 
   4   5   2     8270.77     8237.92     76.70 o 
   5   5   2     6780.14     6701.12     62.92 o 
   6   5   2      807.82      840.74      9.36 o 
   7   5   2      760.16      745.56      9.51 o 
   8   5   2     2529.70     2514.08     25.29 o 
   9   5   2      852.94      851.19     18.44 o 
  -7   6   2       42.15       37.12      2.67 o 
  -6   6   2       63.59       69.27      2.95 o 
  -5   6   2      162.52      146.44      4.03 o 
  -4   6   2       38.97       47.48      2.25 o 
  -3   6   2     2265.25     2183.95     27.16 o 
  -2   6   2      349.44      378.83      4.93 o 
  -1   6   2       12.86        7.88      0.72 o 
   0   6   2      474.62      458.58      5.57 o 
   1   6   2       11.19       12.22      0.89 o 
   2   6   2        6.07        7.68      0.91 o 
   3   6   2       14.30       18.25      0.91 o 
   4   6   2      325.97      335.35      4.42 o 
   5   6   2       68.85       69.79      1.78 o 
   6   6   2       95.28      107.72      2.61 o 
   7   6   2        1.31        2.71      1.49 o 
   8   6   2      288.63      296.30      5.87 o 
   9   6   2      302.42      320.33     12.72 o 
  -6   7   2       63.62       61.70      2.96 o 
  -5   7   2        9.87       10.53      1.58 o 
  -4   7   2      228.20      217.10      5.90 o 
  -3   7   2      606.93      593.40      9.36 o 
  -2   7   2       60.62       65.58      2.40 o 
  -1   7   2       24.12       25.76      1.24 o 
   0   7   2      555.32      543.77      6.61 o 
   1   7   2     1211.29     1239.42     13.01 o 
   2   7   2       80.19       82.06      1.90 o 
   4   7   2      724.86      749.23     10.70 o 
   5   7   2      427.16      431.75      7.17 o 
   6   7   2       16.20       16.00      1.46 o 
   7   7   2       26.77       30.23      1.91 o 
   8   7   2       45.87       52.28      2.82 o 
   9   7   2        9.47       12.88      3.18 o 
  -6   8   2      378.69      395.90     11.39 o 
  -5   8   2      233.71      231.91      5.68 o 
  -4   8   2     1205.07     1148.44     27.02 o 
  -3   8   2       52.93       62.82      2.70 o 
  -2   8   2     1733.40     1778.05     22.95 o 
  -1   8   2     1875.44     1872.62     21.30 o 
   0   8   2     1294.07     1283.17     13.72 o 
   1   8   2     2974.53     2968.54     36.41 o 
   2   8   2      413.88      420.14      8.12 o 
   3   8   2       65.11       61.70      2.36 o 
   4   8   2      881.54      870.79     12.45 o 
   5   8   2     1189.14     1206.14     16.42 o 
   6   8   2        8.73       11.77      1.63 o 
   7   8   2       28.60       27.77      3.14 o 
   8   8   2      109.05      104.05      5.39 o 
   9   8   2      268.72      277.72      9.15 o 
  -5   9   2      157.62      162.94     10.02 o 
  -4   9   2       11.23       14.59      1.68 o 
  -3   9   2       81.84       86.89      3.60 o 
  -2   9   2      245.60      267.83      8.30 o 
  -1   9   2      342.18      356.25     10.81 o 
   0   9   2       59.20       51.09      2.38 o 
   1   9   2      124.83      117.12      6.38 o 
   2   9   2        8.71       10.40      1.74 o 
   3   9   2      451.92      448.93      7.73 o 
   4   9   2        1.40        4.52      3.76 o 
   5   9   2       91.08       86.79      4.96 o 
   6   9   2       79.20       81.14      4.80 o 
   7   9   2      133.40      125.36      6.22 o 
   8   9   2       62.94       63.65      4.87 o 
  -3  10   2       71.49       75.29      4.55 o 
  -2  10   2      185.40      203.38      7.40 o 
  -1  10   2       83.47       89.39      5.33 o 
   0  10   2       61.11       69.16      5.01 o 
   1  10   2      470.58      477.85      9.53 o 
   2  10   2      120.86      125.48      3.71 o 
   3  10   2       11.59       16.11      4.69 o 
   4  10   2      534.63      536.83     16.69 o 
   5  10   2     1428.18     1434.30     34.34 o 
   6  10   2      492.83      489.75     13.28 o 
   7  10   2      259.27      257.51     11.84 o 
  -2  11   2       22.74       33.54      4.61 o 
   2  11   2      127.12      129.90      5.72 o 
   3  11   2      103.80      108.10      5.45 o 
   4  11   2       22.13       18.42      2.85 o 
   5  11   2       35.26       35.93      5.56 o 
  -4 -11   3      296.60      297.75     13.51 o 
  -3 -11   3      369.86      356.57     15.10 o 
  -2 -11   3       58.34       57.03      2.76 o 
  -1 -11   3       54.55       55.18      7.07 o 
  -6 -10   3        5.62        8.11      1.72 o 
  -5 -10   3      272.39      261.67      6.19 o 
  -4 -10   3       57.39       60.72      3.51 o 
  -3 -10   3        0.13        0.09      1.07 o 
  -2 -10   3      113.23      104.46      3.67 o 
  -1 -10   3      990.04     1009.13     15.77 o 
   0 -10   3      357.76      362.74     10.72 o 
   1 -10   3        8.88       10.44      2.35 o 
   2 -10   3      498.29      520.47     18.92 o 
  -8  -9   3       44.70       55.80      5.56 o 
  -7  -9   3       14.02       15.24      1.89 o 
  -6  -9   3        2.22        4.15      1.30 o 
  -5  -9   3        9.52       12.39      1.72 o 
  -4  -9   3       34.62       34.49      2.72 o 
  -3  -9   3      194.00      194.35      4.84 o 
  -2  -9   3      215.05      213.26      5.00 o 
  -1  -9   3      272.97      272.56      6.52 o 
   0  -9   3      266.50      248.81     14.31 o 
   1  -9   3       16.43       15.65      2.53 o 
   2  -9   3      115.08      120.93      5.77 o 
   3  -9   3      968.43      975.89     21.46 o 
   4  -9   3      134.51      140.21      8.74 o 
  -8  -8   3       21.62       25.39      2.74 o 
  -7  -8   3      691.77      691.26     11.39 o 
  -6  -8   3      628.54      595.43     10.01 o 
  -5  -8   3      269.59      244.23      5.45 o 
  -4  -8   3       82.83       83.45      3.02 o 
  -3  -8   3     2030.39     1918.56     24.72 o 
  -2  -8   3     1049.92     1017.94     14.43 o 
  -1  -8   3      197.33      191.60      4.44 o 
   0  -8   3      349.08      330.14      7.73 o 
   1  -8   3     1435.40     1458.35     19.39 o 
   2  -8   3      715.92      745.05     16.71 o 
   3  -8   3      132.05      130.06      5.86 o 
   4  -8   3       47.61       41.05      5.48 o 
   5  -8   3      260.03      276.64      9.35 o 
  -9  -7   3       37.86       47.21      4.10 o 
  -8  -7   3      605.43      612.48     11.66 o 
  -7  -7   3     1181.16     1199.30     18.68 o 
  -6  -7   3      901.43      887.28     13.18 o 
  -5  -7   3      755.92      759.49     11.44 o 
  -4  -7   3      725.56      737.91     11.04 o 
  -3  -7   3      516.49      498.88      8.14 o 
  -2  -7   3      672.86      650.48      9.79 o 
  -1  -7   3     1229.33     1186.50     15.90 o 
   0  -7   3      907.54      931.60     42.91 o 
   1  -7   3        1.69        5.46      2.38 o 
   2  -7   3        5.52        9.10      5.64 o 
   3  -7   3     1022.27     1021.12     16.56 o 
   4  -7   3      289.42      287.12      6.84 o 
   5  -7   3        2.61        9.18      2.32 o 
   6  -7   3      118.55      123.33      4.03 o 
   7  -7   3      310.94      335.27     14.94 o 
  -9  -6   3      221.98      219.57      7.87 o 
  -8  -6   3       15.61       15.48      2.17 o 
  -7  -6   3      334.59      353.92      6.77 o 
  -6  -6   3     2119.20     2031.19     25.83 o 
  -5  -6   3       29.53       37.83      2.05 o 
  -4  -6   3      231.29      233.23      4.75 o 
  -3  -6   3     2601.17     2570.60     31.25 o 
  -2  -6   3     1169.04     1161.90     15.33 o 
  -1  -6   3      694.72      698.57      9.97 o 
   0  -6   3       68.52       70.89      2.63 o 
   1  -6   3      106.05       97.93      2.05 o 
   2  -6   3       35.06       40.47      1.65 o 
   3  -6   3      899.19      898.63     12.62 o 
   4  -6   3       82.73       83.86      2.86 o 
   5  -6   3        6.99        9.36      1.38 o 
   6  -6   3       32.20       31.35      2.38 o 
   7  -6   3      249.69      258.91      7.62 o 
 -10  -5   3       57.26       66.61      5.88 o 
  -9  -5   3      156.44      164.77      6.69 o 
  -8  -5   3      107.98      109.88      3.89 o 
  -7  -5   3     1086.51     1046.47     14.65 o 
  -6  -5   3      888.83      886.11     12.55 o 
  -5  -5   3        1.47        2.67      0.84 o 
  -4  -5   3       10.51       10.69      1.35 o 
  -3  -5   3     1118.12     1120.32     14.61 o 
  -2  -5   3      526.40      509.23      7.55 o 
  -1  -5   3      565.51      554.66      6.80 o 
   0  -5   3      851.71      848.88      9.72 o 
   1  -5   3      553.62      548.63      6.30 o 
   2  -5   3       84.93       90.86      1.89 o 
   3  -5   3     2209.21     2196.69     42.88 o 
   4  -5   3     1344.12     1319.49     17.47 o 
   5  -5   3      171.55      169.00      4.16 o 
   6  -5   3      295.42      284.01      5.99 o 
   7  -5   3       91.39       85.34      3.34 o 
   8  -5   3       69.75       68.57      3.15 o 
 -10  -4   3      458.62      461.72     12.69 o 
  -9  -4   3       14.32       19.87      4.29 o 
  -8  -4   3       26.43       20.56      2.58 o 
  -7  -4   3      203.41      237.09      5.95 o 
  -6  -4   3     1284.73     1248.93     18.83 o 
  -5  -4   3       14.70       14.64      1.25 o 
  -4  -4   3        5.24        5.67      1.52 o 
  -3  -4   3      677.24      709.51      8.30 o 
  -2  -4   3       46.83       40.48      2.80 o 
  -1  -4   3     1029.28     1053.78     13.67 o 
   0  -4   3     1900.12     1943.55     18.78 o 
   1  -4   3      258.01      266.46      3.42 o 
   2  -4   3      141.02      139.82      2.27 o 
   3  -4   3     3689.61     3685.68     37.37 o 
   4  -4   3     2429.01     2392.42     29.27 o 
   5  -4   3       77.27       70.40      3.64 o 
   6  -4   3      108.21      108.02      3.34 o 
   7  -4   3      617.00      598.15     10.06 o 
   8  -4   3      505.71      479.30      8.99 o 
   9  -4   3       36.22       31.64      4.61 o 
 -10  -3   3      285.90      277.58      9.36 o 
  -9  -3   3      381.18      377.06     10.67 o 
  -8  -3   3       20.12       20.18      2.58 o 
  -7  -3   3      962.96      973.88     11.77 o 
  -6  -3   3     1731.72     1733.21     17.52 o 
  -5  -3   3       16.16       16.28      0.90 o 
  -4  -3   3      562.74      586.17      6.47 o 
  -3  -3   3     1550.07     1564.94     15.26 o 
  -2  -3   3     3805.74     3811.75     44.07 o 
  -1  -3   3     1339.77     1420.93     17.14 o 
   0  -3   3        2.04        7.67      1.47 o 
   1  -3   3     1390.61     1334.73     14.58 o 
   2  -3   3     2799.19     2855.45     28.69 o 
   3  -3   3     1193.89     1224.99     12.34 o 
   4  -3   3      851.85      811.93     11.18 o 
   5  -3   3      753.62      728.82     12.23 o 
   6  -3   3      364.81      358.69      6.56 o 
   7  -3   3     1240.30     1183.40     16.64 o 
   8  -3   3     1148.04     1098.96     16.11 o 
   9  -3   3      171.39      165.18      4.84 o 
 -10  -2   3      206.29      207.83      7.94 o 
  -9  -2   3        4.54        1.93      1.10 o 
  -8  -2   3       72.94       67.89      2.65 o 
  -7  -2   3      133.94      154.10      3.70 o 
  -6  -2   3      613.08      590.12      7.05 o 
  -5  -2   3     1516.74     1561.02     15.62 o 
  -4  -2   3     3555.44     3537.41     33.49 o 
  -3  -2   3     2826.80     2906.83     27.47 o 
  -2  -2   3      732.28      717.84      7.23 o 
  -1  -2   3    12158.85    10969.06    124.42 o 
   0  -2   3    12487.30    11233.56    103.97 o 
   1  -2   3     1182.45     1132.47     11.04 o 
   2  -2   3       69.48       82.42      1.40 o 
   3  -2   3     3686.72     3735.83     35.18 o 
   4  -2   3     5321.78     5416.25     50.73 o 
   5  -2   3      170.36      155.00      3.45 o 
   6  -2   3       34.84       37.16      2.41 o 
   7  -2   3      741.17      694.43     10.73 o 
   8  -2   3      433.22      428.50      8.99 o 
   9  -2   3      232.24      240.76      5.87 o 
  10  -2   3      274.96      283.92     12.72 o 
 -10  -1   3      190.00      186.74      5.92 o 
  -9  -1   3       29.61       25.56      2.03 o 
  -8  -1   3      138.51      136.35      4.35 o 
  -7  -1   3      233.55      225.03      5.39 o 
  -6  -1   3     3101.71     3045.55     51.18 o 
  -5  -1   3     1020.16     1079.25     11.13 o 
  -4  -1   3      735.85      873.36      9.03 o 
  -3  -1   3     1764.65     1862.43     19.43 o 
  -2  -1   3     8047.69     7519.45     69.66 o 
  -1  -1   3     4115.26     3970.68     36.83 o 
   0  -1   3     3949.23     3765.42     45.87 o 
   1  -1   3      438.84      453.89      5.61 o 
   2  -1   3       66.80       96.81      2.58 o 
   3  -1   3     1417.84     1440.69     14.00 o 
   4  -1   3      363.42      364.94      4.21 o 
   5  -1   3      114.49      120.45      2.88 o 
   6  -1   3      181.59      173.15      3.82 o 
   7  -1   3       34.77       32.54      2.03 o 
   8  -1   3      957.96      937.11     13.75 o 
   9  -1   3      277.01      281.12      6.26 o 
  10  -1   3      137.21      134.78      4.38 o 
 -10   0   3        3.33        2.24      1.46 o 
  -9   0   3      292.79      273.31      6.10 o 
  -8   0   3       17.48       18.54      1.76 o 
  -7   0   3      312.17      292.17      6.61 o 
  -6   0   3     1043.95     1022.34     13.79 o 
  -5   0   3      501.46      479.12      6.70 o 
  -4   0   3      103.78      120.01      2.18 o 
  -3   0   3     2545.30     2692.52     27.69 o 
  -2   0   3    13068.70    11674.21    118.09 o 
  -1   0   3     3563.68     3685.71     61.52 o 
   0   0   3      157.54      174.09      2.26 o 
   1   0   3      440.26      498.20      4.95 o 
   2   0   3     8554.10     8152.72     75.65 o 
   3   0   3      134.85      163.74      2.91 o 
   4   0   3      392.24      377.89      4.74 o 
   5   0   3      108.67      121.03      1.97 o 
   6   0   3       36.19       35.10      1.70 o 
   7   0   3      196.73      196.03      4.35 o 
   8   0   3        1.41        2.65      1.17 o 
   9   0   3      180.92      178.45      4.66 o 
  10   0   3      280.65      280.69      6.44 o 
 -10   1   3     1162.81     1160.33     35.77 o 
  -9   1   3      977.50      982.84     14.91 o 
  -8   1   3      638.63      587.60      9.76 o 
  -7   1   3      610.99      594.11      9.44 o 
  -6   1   3     1075.61     1037.49     14.12 o 
  -5   1   3     3022.86     3038.34     39.01 o 
  -4   1   3      615.42      553.31      5.98 o 
  -3   1   3     1450.70     1520.61     14.72 o 
  -2   1   3     2839.98     2925.31     27.39 o 
  -1   1   3     2619.17     2595.44     39.93 o 
   0   1   3    10892.95     8749.52    277.23 o 
   1   1   3     2216.39     2234.95     34.11 o 
   2   1   3     6697.46     6907.69    107.41 o 
   3   1   3     2964.82     3000.05     28.19 o 
   4   1   3    11541.55    10995.61    101.91 o 
   5   1   3     3283.07     3329.49     34.78 o 
   6   1   3      500.69      529.71     16.11 o 
   7   1   3      821.00      801.64     11.41 o 
   8   1   3     4016.44     3918.73     47.06 o 
   9   1   3      446.53      443.98      8.01 o 
  10   1   3       22.77       23.62      2.16 o 
  11   1   3      383.14      416.50     15.74 o 
  -9   2   3      522.79      508.63      9.42 o 
  -8   2   3       99.03       94.98      4.13 o 
  -7   2   3      175.51      168.29      4.30 o 
  -6   2   3     3488.79     3320.83     40.09 o 
  -5   2   3      595.98      616.98      9.11 o 
  -4   2   3      517.98      507.24      7.46 o 
  -3   2   3        7.61       11.53      1.20 o 
  -2   2   3      617.12      588.85      6.69 o 
  -1   2   3      892.60      924.08      9.08 o 
   0   2   3      924.85     1091.04     13.15 o 
   1   2   3     2434.12     2566.39     26.41 o 
   2   2   3     4588.18     4776.56     47.96 o 
   3   2   3      740.89      808.97      8.14 o 
   4   2   3      155.90      190.69      2.90 o 
   5   2   3      174.13      185.74      2.71 o 
   6   2   3       33.47       38.97      1.56 o 
   7   2   3       88.78       82.49      2.97 o 
   8   2   3     1354.14     1339.99     20.78 o 
   9   2   3      169.65      172.96      4.45 o 
  10   2   3       19.41       15.83      1.79 o 
  11   2   3       35.78       33.02      3.44 o 
  -9   3   3       52.26       45.20      2.94 o 
  -8   3   3      253.61      251.43      5.90 o 
  -7   3   3       62.93       57.02      2.64 o 
  -6   3   3      259.53      251.31      5.25 o 
  -5   3   3       27.84       36.01      1.88 o 
  -4   3   3      230.13      218.80      4.27 o 
  -3   3   3      706.30      735.63      7.72 o 
  -2   3   3        4.82       11.16      0.66 o 
  -1   3   3      288.77      263.80      3.26 o 
   0   3   3     4818.23     4746.13     48.10 o 
   1   3   3     5594.19     5615.74     59.40 o 
   2   3   3       43.75       52.38      1.44 o 
   3   3   3     1536.57     1572.51     18.53 o 
   4   3   3     3969.49     3899.78     43.87 o 
   5   3   3     1970.51     1991.53     21.24 o 
   6   3   3      391.11      409.96      6.83 o 
   7   3   3        7.75        8.54      0.80 o 
   8   3   3      516.13      511.65      9.66 o 
   9   3   3      232.65      227.65      5.93 o 
  10   3   3      158.60      157.67      5.16 o 
  11   3   3      182.60      194.85      7.24 o 
  -8   4   3        5.81        6.87      1.53 o 
  -7   4   3        8.46       10.15      1.58 o 
  -6   4   3     1298.14     1237.24     17.11 o 
  -5   4   3      762.15      728.93     10.87 o 
  -4   4   3        6.87        8.85      1.45 o 
  -3   4   3      603.15      625.51      9.00 o 
  -2   4   3      792.37      692.13      7.48 o 
  -1   4   3     4543.41     4788.73     44.92 o 
   0   4   3     8014.00     7708.09    133.94 o 
   1   4   3     1448.04     1389.09     14.81 o 
   2   4   3      801.08      777.87      8.04 o 
   3   4   3     1980.31     2048.31     21.72 o 
   4   4   3     3366.52     3275.04     31.15 o 
   5   4   3      873.00      899.05      9.58 o 
   6   4   3        2.77        3.53      0.73 o 
   7   4   3       46.39       51.83      1.79 o 
   8   4   3     1097.57     1093.83     20.52 o 
   9   4   3        7.34       12.81      3.35 o 
  10   4   3      176.91      176.92      6.52 o 
  -8   5   3        0.94        1.03      1.16 o 
  -7   5   3       65.71       64.55      3.00 o 
  -6   5   3      399.94      369.12      7.17 o 
  -5   5   3      302.34      276.41      5.67 o 
  -4   5   3      116.66      109.21      4.50 o 
  -3   5   3      165.16      150.78      3.49 o 
  -2   5   3     1852.56     1875.27     20.40 o 
  -1   5   3     1555.77     1534.18     15.38 o 
   0   5   3        0.68        3.84      1.07 o 
   1   5   3      409.86      417.53      4.90 o 
   2   5   3     3193.11     3221.91     30.68 o 
   3   5   3     1101.63     1112.67     11.39 o 
   4   5   3      252.71      268.07      3.62 o 
   5   5   3      172.68      166.54      2.76 o 
   6   5   3        2.18        2.93      0.74 o 
   7   5   3      147.98      154.07      3.20 o 
   8   5   3       60.91       62.28      2.21 o 
   9   5   3        2.68        5.33      1.29 o 
  -7   6   3      145.35      149.72      4.96 o 
  -6   6   3      989.71      960.34     14.55 o 
  -5   6   3     1502.86     1423.33     19.39 o 
  -4   6   3      682.38      634.84      9.92 o 
  -3   6   3     1546.90     1651.29     21.21 o 
  -2   6   3      511.50      522.36      7.06 o 
  -1   6   3      765.30      752.71      8.43 o 
   0   6   3     3446.49     3457.67     33.13 o 
   1   6   3     2824.61     2807.22     27.13 o 
   2   6   3       23.35       19.46      0.95 o 
   3   6   3       45.77       51.22      1.41 o 
   4   6   3     3209.04     3211.26     30.96 o 
   5   6   3     1145.45     1122.53     11.93 o 
   6   6   3       59.75       61.94      1.78 o 
   7   6   3      626.66      653.23      8.77 o 
   8   6   3     2096.18     2155.43     31.61 o 
  -6   7   3      455.23      449.48     12.87 o 
  -5   7   3      822.10      805.74     14.96 o 
  -4   7   3       16.03       17.27      1.69 o 
  -3   7   3       11.98       13.85      1.68 o 
  -2   7   3      905.13      892.55     13.24 o 
  -1   7   3      480.92      504.38      6.28 o 
   0   7   3       11.46       13.11      0.97 o 
   1   7   3       25.78       27.37      1.58 o 
   2   7   3        2.69        3.84      0.72 o 
   3   7   3      226.84      235.69      3.56 o 
   4   7   3       82.11       87.89      2.02 o 
   5   7   3       59.09       65.42      2.55 o 
   6   7   3      146.88      149.66      3.67 o 
   7   7   3      304.92      303.91      8.82 o 
   8   7   3       74.19       80.20      4.48 o 
   9   7   3      102.16      111.31      5.23 o 
  -6   8   3      218.76      216.22      7.90 o 
  -5   8   3      380.12      392.84     12.07 o 
  -4   8   3      322.05      312.96      8.88 o 
  -3   8   3       37.12       39.20      3.91 o 
  -2   8   3      158.41      154.29      3.94 o 
  -1   8   3      495.35      512.78      7.34 o 
   0   8   3       86.46       91.04      2.25 o 
   1   8   3      993.85     1002.08     11.09 o 
   2   8   3       56.49       61.75      2.10 o 
   3   8   3      680.48      696.86     10.24 o 
   4   8   3      812.34      825.45     13.65 o 
   5   8   3     1259.46     1242.93     28.01 o 
   6   8   3       79.55       83.56      4.54 o 
   7   8   3       43.07       37.62      3.59 o 
   8   8   3      285.79      296.87      9.31 o 
   9   8   3        9.06        6.54      2.14 o 
  -5   9   3      916.54      982.44     31.48 o 
  -4   9   3      163.16      160.89      4.54 o 
  -3   9   3        6.60        8.76      1.34 o 
  -2   9   3      447.82      461.91      8.09 o 
  -1   9   3      460.06      463.84      8.98 o 
   0   9   3      475.74      484.24      8.04 o 
   1   9   3      887.86      877.42     17.10 o 
   2   9   3      929.32      914.47     13.11 o 
   3   9   3     1289.89     1298.21     27.07 o 
   4   9   3     1362.82     1331.80     26.08 o 
   5   9   3     1372.67     1346.13     26.70 o 
   6   9   3      629.02      625.08     15.14 o 
   7   9   3      128.97      122.08      6.01 o 
   8   9   3      655.87      668.94     16.38 o 
   9   9   3      685.34      721.09     25.59 o 
  -3  10   3      340.13      345.40     13.35 o 
  -2  10   3       98.21      104.05      5.11 o 
  -1  10   3       37.34       49.23      4.37 o 
   0  10   3        1.37        1.43      2.23 o 
   1  10   3      106.45      102.85      6.52 o 
   2  10   3        3.88        6.10      2.23 o 
   3  10   3      137.24      143.47      5.93 o 
   4  10   3        0.93        3.67      1.87 o 
   5  10   3       16.33       13.01      2.71 o 
   6  10   3       15.46       14.21      2.90 o 
   7  10   3       21.93       25.48      3.50 o 
   2  11   3      102.11      106.85      5.64 o 
   3  11   3        4.84        5.97      2.70 o 
   4  11   3      146.82      146.44      6.52 o 
   5  11   3      271.61      286.20      9.57 o 
  -6 -10   4      211.01      209.68     10.97 o 
  -5 -10   4       47.38       48.39      3.22 o 
  -4 -10   4      365.98      354.21      7.45 o 
  -3 -10   4     1184.57     1212.81     17.69 o 
  -2 -10   4      902.07      930.13     15.81 o 
  -1 -10   4      256.81      253.15      5.95 o 
   0 -10   4      214.24      229.76      8.32 o 
   1 -10   4      523.56      516.65     18.92 o 
   2 -10   4      211.50      202.69     10.81 o 
  -7  -9   4       28.86       27.76      3.42 o 
  -6  -9   4       57.42       60.92      2.94 o 
  -5  -9   4        4.82       10.55      3.39 o 
  -4  -9   4       43.32       41.72      2.50 o 
  -3  -9   4      458.33      437.50      8.10 o 
  -2  -9   4        4.86        2.30      1.06 o 
  -1  -9   4       90.62       87.66      3.19 o 
   0  -9   4       18.77       20.28      2.14 o 
   1  -9   4      198.89      206.61      7.62 o 
   2  -9   4       44.68       50.82      4.35 o 
   3  -9   4      239.73      270.09     11.21 o 
  -8  -8   4       20.68       23.65      2.10 o 
  -7  -8   4      587.48      579.01     10.16 o 
  -6  -8   4      121.13      123.72      3.88 o 
  -5  -8   4      168.29      159.18      4.34 o 
  -4  -8   4       16.69       15.79      1.64 o 
  -3  -8   4       68.96       60.69      2.80 o 
  -2  -8   4        6.61        4.25      1.08 o 
  -1  -8   4       52.38       51.62      2.32 o 
   0  -8   4        2.82        6.27      1.37 o 
   1  -8   4       94.29       91.41      3.09 o 
   2  -8   4       69.93       73.63      4.41 o 
   3  -8   4      115.88      114.36      5.49 o 
   4  -8   4       70.01       74.87      7.47 o 
   5  -8   4       26.50       34.58      7.31 o 
  -9  -7   4      123.34      127.34      8.74 o 
  -8  -7   4      574.59      585.36     10.22 o 
  -7  -7   4     1430.54     1421.96     19.70 o 
  -6  -7   4     1130.25     1103.88     15.77 o 
  -5  -7   4      205.21      198.18      4.70 o 
  -4  -7   4      358.44      339.33      6.41 o 
  -3  -7   4     1416.13     1441.42     19.04 o 
  -2  -7   4      490.61      496.78      8.10 o 
  -1  -7   4        2.31        2.85      0.92 o 
   0  -7   4      203.80      203.48      5.10 o 
   1  -7   4     1472.69     1499.02     21.48 o 
   2  -7   4      299.10      294.14      6.65 o 
   3  -7   4      248.25      253.76      7.99 o 
   4  -7   4      583.87      609.91     14.68 o 
   5  -7   4      247.09      239.21      6.37 o 
   6  -7   4       92.36       93.19      3.50 o 
   7  -7   4      457.74      480.25     18.44 o 
  -9  -6   4       15.29       19.30      2.92 o 
  -8  -6   4       58.82       58.97      2.75 o 
  -7  -6   4       26.45       22.97      1.93 o 
  -6  -6   4      127.15      136.56      3.79 o 
  -5  -6   4      313.27      305.64      5.86 o 
  -4  -6   4      875.32      853.57     13.36 o 
  -3  -6   4      530.92      536.39      8.38 o 
  -2  -6   4      514.77      518.09      8.05 o 
  -1  -6   4     3119.97     3015.84     36.21 o 
   0  -6   4     2558.78     2568.04     31.17 o 
   1  -6   4        2.07        2.54      1.33 o 
   2  -6   4      950.00      960.63     10.55 o 
   3  -6   4     2734.22     2718.93     33.27 o 
   4  -6   4     1018.04     1033.63     15.03 o 
   5  -6   4       78.44       77.09      4.15 o 
   6  -6   4        7.66        7.88      1.44 o 
   7  -6   4      695.30      665.72     12.78 o 
  -9  -5   4      384.59      415.15     11.57 o 
  -8  -5   4      165.65      171.24      6.52 o 
  -7  -5   4     1182.89     1200.46     16.54 o 
  -6  -5   4      571.16      549.70      8.80 o 
  -5  -5   4      308.19      294.91      5.50 o 
  -4  -5   4       13.17       16.37      1.36 o 
  -3  -5   4     1127.43     1132.72     14.91 o 
  -2  -5   4     1533.53     1542.19     19.38 o 
  -1  -5   4      543.17      511.16      7.61 o 
   0  -5   4      815.95      807.58      9.49 o 
   1  -5   4     4247.74     4374.03     41.43 o 
   2  -5   4      939.48      951.87     10.21 o 
   3  -5   4       67.32       71.92      2.14 o 
   4  -5   4      518.90      509.31      8.19 o 
   5  -5   4      149.19      147.02      3.90 o 
   6  -5   4       12.23       12.63      1.54 o 
   7  -5   4      436.16      422.73      8.12 o 
   8  -5   4       65.71       69.76      3.21 o 
 -10  -4   4       43.33       32.43      4.93 o 
  -9  -4   4      202.93      200.86     11.13 o 
  -8  -4   4      173.12      161.92      6.36 o 
  -7  -4   4        4.81        9.14      1.40 o 
  -6  -4   4      335.74      319.17      5.80 o 
  -5  -4   4      264.85      267.94      4.94 o 
  -4  -4   4        2.43        3.82      1.08 o 
  -3  -4   4     1431.49     1468.30     18.37 o 
  -2  -4   4     3300.42     3214.67     37.82 o 
  -1  -4   4      209.81      215.44      3.81 o 
   0  -4   4        0.51        2.32      0.40 o 
   1  -4   4     2879.74     2864.84     27.39 o 
   2  -4   4      984.33     1009.45     10.52 o 
   3  -4   4      163.74      177.30      2.80 o 
   4  -4   4       89.40       95.29      3.35 o 
   5  -4   4       16.31       22.01      3.53 o 
   6  -4   4      189.54      182.53      4.41 o 
   7  -4   4      117.83      113.61      3.99 o 
   8  -4   4       72.29       72.98      3.17 o 
 -10  -3   4     1446.88     1450.55     29.49 o 
  -9  -3   4      315.87      307.87      9.49 o 
  -8  -3   4       18.26       18.54      2.56 o 
  -7  -3   4     1733.31     1757.63     32.30 o 
  -6  -3   4     2876.40     2854.24     41.07 o 
  -5  -3   4      590.64      609.19      6.95 o 
  -4  -3   4      641.44      653.50      7.14 o 
  -3  -3   4     1579.61     1518.24     14.88 o 
  -2  -3   4     2118.88     2218.02     26.35 o 
  -1  -3   4     2725.25     2839.50     39.97 o 
   0  -3   4      466.03      407.31      4.48 o 
   1  -3   4       96.44       97.96      1.63 o 
   2  -3   4       59.99       61.19      1.31 o 
   3  -3   4      653.75      665.64      7.26 o 
   4  -3   4      695.09      664.83      9.47 o 
   5  -3   4       19.35       25.83      1.70 o 
   6  -3   4       86.50       86.70      2.93 o 
   7  -3   4     1339.91     1291.42     17.88 o 
   8  -3   4      170.01      167.22      4.69 o 
   9  -3   4      216.19      215.63      5.65 o 
 -10  -2   4      244.28      228.58      8.42 o 
  -9  -2   4       87.89       92.34      5.02 o 
  -8  -2   4      444.16      412.01      7.34 o 
  -7  -2   4     1016.03     1034.02     14.18 o 
  -6  -2   4     3230.57     3278.24     31.66 o 
  -5  -2   4     1609.08     1637.74     17.81 o 
  -4  -2   4       82.15       69.98      1.57 o 
  -3  -2   4     3142.35     3217.34     30.39 o 
  -2  -2   4     4860.77     4720.26     49.28 o 
  -1  -2   4      147.57      136.34      2.42 o 
   0  -2   4        5.97        7.28      0.53 o 
   1  -2   4     5096.51     5084.37     51.44 o 
   2  -2   4      642.13      636.59      6.70 o 
   3  -2   4       69.64       71.99      2.36 o 
   4  -2   4      593.62      617.69      8.88 o 
   5  -2   4       27.68       24.39      1.54 o 
   6  -2   4      266.64      272.77      5.30 o 
   7  -2   4      412.61      413.03      7.43 o 
   8  -2   4      435.42      425.53      8.05 o 
   9  -2   4      192.39      182.94      5.03 o 
  10  -2   4       58.87       49.92      4.93 o 
 -10  -1   4      117.16      120.09      5.89 o 
  -9  -1   4       12.79       14.13      2.14 o 
  -8  -1   4      197.80      200.43      5.47 o 
  -7  -1   4       40.49       38.19      3.28 o 
  -6  -1   4        0.31        0.36      0.74 o 
  -5  -1   4       43.18       53.60      1.38 o 
  -4  -1   4      156.49      173.83      2.52 o 
  -3  -1   4       35.82       51.17      1.33 o 
  -2  -1   4       86.02      101.83      2.04 o 
  -1  -1   4     1614.95     1743.01     16.53 o 
   0  -1   4     7275.23     6955.64    108.64 o 
   1  -1   4      793.27      818.82      8.89 o 
   2  -1   4      134.68      130.28      1.98 o 
   3  -1   4     5684.48     5413.29    123.35 o 
   4  -1   4     4298.57     4189.70     39.41 o 
   5  -1   4      361.20      353.57      5.77 o 
   6  -1   4      731.20      740.28     10.63 o 
   7  -1   4     2861.65     2810.30     34.50 o 
   8  -1   4      135.93      131.77      4.80 o 
   9  -1   4      574.44      552.52      9.68 o 
  10  -1   4       32.26       33.72      2.56 o 
 -10   0   4      554.73      564.74     13.21 o 
  -9   0   4       12.49       15.85      1.85 o 
  -8   0   4       20.98       26.71      1.99 o 
  -7   0   4       89.75       91.40      2.98 o 
  -6   0   4      775.23      760.35     10.87 o 
  -5   0   4       43.13       46.60      2.04 o 
  -4   0   4      119.64      126.28      3.47 o 
  -3   0   4     1114.64     1228.09     13.19 o 
  -2   0   4      159.82      145.14      5.68 o 
  -1   0   4      165.45      157.90      2.36 o 
   0   0   4       43.26       37.73      0.68 o 
   1   0   4     4684.23     4270.10     42.03 o 
   2   0   4     2816.37     2783.87     28.81 o 
   3   0   4      522.14      515.35      5.49 o 
   4   0   4     4530.11     4625.52     47.61 o 
   5   0   4     1183.58     1180.85     13.14 o 
   6   0   4        3.78        7.83      0.97 o 
   7   0   4      588.12      580.28      8.97 o 
   8   0   4     1049.10     1023.52     14.57 o 
   9   0   4        2.38        3.84      1.25 o 
  10   0   4       65.67       66.19      3.04 o 
 -10   1   4      149.85      161.83      9.70 o 
  -9   1   4      330.14      332.13      7.05 o 
  -8   1   4       79.15       84.50      3.20 o 
  -7   1   4      358.63      351.87      6.57 o 
  -6   1   4     1535.26     1450.91     18.85 o 
  -5   1   4      361.93      368.36      6.09 o 
  -4   1   4      131.91      137.33      2.53 o 
  -3   1   4      258.38      260.53      3.46 o 
  -2   1   4     2717.91     2808.90     35.99 o 
  -1   1   4      927.72      977.22      9.90 o 
   0   1   4      405.63      488.43     10.69 o 
   1   1   4     6102.94     5851.63     53.99 o 
   2   1   4    16771.77    15000.02    140.27 o 
   3   1   4      755.26      774.22      7.82 o 
   4   1   4       21.06       41.85      2.04 o 
   5   1   4     1349.47     1410.07     14.09 o 
   6   1   4     2367.01     2422.45     25.96 o 
   7   1   4        0.45        1.41      1.68 o 
   8   1   4      939.64      929.84     13.33 o 
   9   1   4       28.31       28.42      2.10 o 
  10   1   4        9.58        7.44      1.48 o 
  11   1   4        6.07        4.93      1.59 o 
  -9   2   4       89.36       91.30      3.61 o 
  -8   2   4       17.99       15.61      1.77 o 
  -7   2   4      598.46      565.00      9.32 o 
  -6   2   4     4424.08     4286.77     51.01 o 
  -5   2   4     1839.57     1791.81     22.49 o 
  -4   2   4      352.72      342.79      5.61 o 
  -3   2   4     4913.36     4884.78     45.63 o 
  -2   2   4     4064.68     4022.21     47.24 o 
  -1   2   4     5374.44     5243.50     48.66 o 
   0   2   4     7578.15     7204.95    153.80 o 
   1   2   4     6731.53     6445.58     71.95 o 
   2   2   4     8451.15     8433.23    133.98 o 
   3   2   4     1478.04     1481.95     14.32 o 
   4   2   4     1044.11     1047.96     10.56 o 
   5   2   4      710.44      674.90      7.33 o 
   6   2   4       12.18       16.71      1.58 o 
   7   2   4      787.29      797.23     11.25 o 
   8   2   4     2073.54     2082.48     30.62 o 
   9   2   4      381.64      366.83      8.16 o 
  10   2   4       25.06       21.45      2.39 o 
  11   2   4      742.02      783.19     24.72 o 
  -9   3   4      135.29      132.99      8.03 o 
  -8   3   4        2.27        2.51      1.27 o 
  -7   3   4       25.43       28.54      2.10 o 
  -6   3   4      567.15      539.32      8.79 o 
  -5   3   4      987.71      951.69     13.19 o 
  -4   3   4      107.69      109.51      5.25 o 
  -3   3   4      624.42      607.79      7.20 o 
  -2   3   4     4396.23     4416.77     41.45 o 
  -1   3   4     2904.78     3049.73     28.80 o 
   0   3   4       10.72       13.00      2.05 o 
   1   3   4      828.67      843.64      8.40 o 
   2   3   4     1202.09     1174.73     12.61 o 
   3   3   4       73.77       63.72      1.38 o 
   4   3   4       62.44       69.84      1.57 o 
   5   3   4        3.22        7.38      0.95 o 
   6   3   4       85.30       81.56      2.76 o 
   7   3   4      210.88      201.21      3.28 o 
   8   3   4      398.68      399.53      6.91 o 
   9   3   4        1.77        2.35      1.08 o 
  10   3   4      170.04      179.32      5.47 o 
  11   3   4       11.39       10.33      2.19 o 
  -8   4   4       83.01       81.64      3.41 o 
  -7   4   4      116.38      112.76      3.76 o 
  -6   4   4       62.90       58.52      2.62 o 
  -5   4   4      184.86      175.71      4.18 o 
  -4   4   4      735.39      729.26     10.55 o 
  -3   4   4      404.26      423.87     10.85 o 
  -2   4   4     1308.32     1300.07     13.13 o 
  -1   4   4      210.61      175.43      2.57 o 
   0   4   4      396.54      422.05      8.55 o 
   1   4   4      246.05      245.09      3.82 o 
   2   4   4     1407.24     1369.51     14.63 o 
   3   4   4        0.85        2.44      0.60 o 
   4   4   4     1420.62     1494.71     16.17 o 
   5   4   4      484.06      490.39      6.30 o 
   6   4   4        1.28        0.70      0.50 o 
   7   4   4      645.93      643.07      8.90 o 
   8   4   4     1148.37     1133.67     17.49 o 
   9   4   4      389.90      404.36      7.24 o 
  10   4   4        4.45        4.78      1.85 o 
  11   4   4      246.88      265.88      8.59 o 
  -8   5   4       58.53       56.91      4.48 o 
  -7   5   4      367.99      365.85      7.50 o 
  -6   5   4     1186.75     1148.88     16.46 o 
  -5   5   4     1168.88     1120.92     15.67 o 
  -4   5   4       87.15       94.05      2.96 o 
  -3   5   4      208.97      204.64      4.26 o 
  -2   5   4     1020.86     1030.26     11.90 o 
  -1   5   4      815.68      820.25      8.82 o 
   0   5   4       36.20       29.88      1.12 o 
   1   5   4     1114.06     1131.64     12.53 o 
   2   5   4     1205.98     1298.86     14.33 o 
   3   5   4      849.30      854.72      9.86 o 
   4   5   4     2265.92     2254.63     21.98 o 
   5   5   4      728.10      723.47      8.06 o 
   6   5   4     1024.54     1029.09     11.09 o 
   7   5   4      272.17      267.35      4.50 o 
   8   5   4     1884.56     1907.38     19.68 o 
   9   5   4      799.91      820.91     17.23 o 
  -7   6   4       22.53       26.71      2.31 o 
  -6   6   4      374.03      356.99      7.29 o 
  -5   6   4      218.86      226.72      5.27 o 
  -4   6   4        1.48        2.30      0.97 o 
  -3   6   4       62.02       53.12      2.21 o 
  -2   6   4      457.50      446.58      6.30 o 
  -1   6   4       24.24       28.88      1.34 o 
   0   6   4      467.73      459.14      5.61 o 
   1   6   4       53.25       47.95      1.39 o 
   2   6   4      729.12      702.35      7.77 o 
   3   6   4      506.16      526.90      6.16 o 
   4   6   4        3.57        4.85      0.71 o 
   5   6   4      199.15      216.41      3.36 o 
   6   6   4      665.38      661.52      7.81 o 
   7   6   4       48.76       51.43      1.90 o 
   8   6   4      383.88      398.26      8.38 o 
  -6   7   4       84.28       88.27      3.49 o 
  -5   7   4      122.75      133.04      4.04 o 
  -4   7   4       14.29       15.18      1.60 o 
  -3   7   4      717.57      679.63     10.42 o 
  -2   7   4      867.83      811.94     11.70 o 
  -1   7   4      571.03      607.77      7.30 o 
   0   7   4     1669.96     1685.66     17.20 o 
   1   7   4     2600.19     2582.94     25.37 o 
   2   7   4      681.77      705.01      8.03 o 
   3   7   4      805.58      825.73      9.18 o 
   4   7   4     3289.01     3307.08     32.06 o 
   5   7   4      890.64      920.19     11.29 o 
   6   7   4      464.38      469.69      9.16 o 
   7   7   4       14.04       14.30      2.17 o 
   8   7   4      601.89      622.04     21.62 o 
   9   7   4      574.32      594.44     14.26 o 
  -5   8   4      615.62      608.37     13.29 o 
  -4   8   4       18.83       21.13      2.52 o 
  -3   8   4        7.78        7.36      1.24 o 
  -2   8   4      686.50      688.65     10.52 o 
  -1   8   4      695.34      688.15      9.18 o 
   0   8   4      111.65      111.83      2.87 o 
   1   8   4      260.81      285.36      5.51 o 
   2   8   4     1435.18     1448.71     15.20 o 
   3   8   4      991.63      993.36     16.96 o 
   4   8   4      107.45      110.42      4.88 o 
   5   8   4       39.29       35.25      3.25 o 
   6   8   4        3.19        4.12      1.64 o 
   7   8   4       86.51       84.63      4.85 o 
   8   8   4      221.36      231.45      8.14 o 
   9   8   4        1.94        0.73      2.15 o 
  -4   9   4      131.48      118.62      3.92 o 
  -3   9   4       30.67       35.35      2.32 o 
  -2   9   4      153.01      164.93      4.26 o 
  -1   9   4      795.47      814.61     12.03 o 
   0   9   4       88.88       88.65      2.87 o 
   1   9   4        0.06        1.45      1.88 o 
   2   9   4      707.33      714.82     12.61 o 
   3   9   4      435.34      436.80     11.10 o 
   4   9   4       40.78       33.66      3.35 o 
   5   9   4      334.71      340.26     10.02 o 
   6   9   4      139.49      136.92      6.04 o 
   7   9   4       12.98       11.91      2.58 o 
   8   9   4       31.64       30.73      3.70 o 
   9   9   4       99.08       94.43      7.79 o 
  -3  10   4      293.17      308.16      9.42 o 
  -2  10   4      653.16      688.51     15.87 o 
  -1  10   4      555.49      594.07     20.51 o 
   1  10   4      294.29      293.46     11.45 o 
   2  10   4      387.12      380.35     10.25 o 
   3  10   4       43.81       42.74      3.64 o 
   4  10   4      225.55      233.66      8.01 o 
   5  10   4      997.04      999.57     21.59 o 
   6  10   4      288.89      294.00     11.60 o 
   7  10   4        2.70        3.80      5.40 o 
   2  11   4        0.49        2.06      1.63 o 
   3  11   4      127.11      127.87      5.88 o 
   4  11   4      237.04      243.46      8.51 o 
   5  11   4       68.88       63.64      7.39 o 
  -5 -10   5       22.47       18.60      3.82 o 
  -4 -10   5       15.56       13.14      1.79 o 
  -3 -10   5       62.53       71.01      4.06 o 
  -2 -10   5       68.60       70.90      3.33 o 
  -1 -10   5       41.67       37.68      2.56 o 
   0 -10   5      298.58      285.48      9.55 o 
   1 -10   5       10.94       12.24      3.50 o 
  -7  -9   5       98.19      105.24      7.79 o 
  -6  -9   5       36.49       39.13      2.70 o 
  -5  -9   5       47.67       51.19      2.83 o 
  -4  -9   5        6.51        5.06      1.32 o 
  -3  -9   5      363.25      345.10      7.03 o 
  -2  -9   5       61.22       54.14      2.60 o 
  -1  -9   5        4.45        4.60      1.21 o 
   0  -9   5      705.72      732.54     13.50 o 
   1  -9   5      708.84      715.90     35.45 o 
   2  -9   5      392.25      401.32     11.66 o 
   3  -9   5      202.60      217.99     10.65 o 
  -8  -8   5      100.96      113.32      5.84 o 
  -7  -8   5        4.06        4.29      1.39 o 
  -6  -8   5       19.20       21.86      2.18 o 
  -5  -8   5       49.63       45.06      2.59 o 
  -4  -8   5       53.02       51.95      2.53 o 
  -3  -8   5       38.19       41.05      2.31 o 
  -2  -8   5        2.87        9.39      5.40 o 
  -1  -8   5        0.41        1.24      0.95 o 
   0  -8   5        0.97        2.62      1.03 o 
   1  -8   5      652.72      654.11     10.35 o 
   2  -8   5      128.63      128.97      5.77 o 
   3  -8   5       11.98       16.87      2.74 o 
   4  -8   5      106.05      112.27      5.82 o 
   5  -8   5      155.76      142.12      8.74 o 
  -8  -7   5       29.87       30.94      2.43 o 
  -7  -7   5      636.88      632.70     13.33 o 
  -6  -7   5      240.43      233.64      5.45 o 
  -5  -7   5      129.68      115.50      3.57 o 
  -4  -7   5      521.96      486.70      8.32 o 
  -3  -7   5      335.89      349.40      6.53 o 
  -2  -7   5      224.24      237.55      5.02 o 
  -1  -7   5      142.27      136.36      4.59 o 
   0  -7   5      241.11      236.07      4.92 o 
   1  -7   5       93.93       97.60      3.06 o 
   2  -7   5       71.79       70.32      3.04 o 
   3  -7   5       13.44       15.69      3.58 o 
   4  -7   5      101.83       99.28      5.14 o 
   5  -7   5      326.72      330.61     10.23 o 
   6  -7   5       13.48       12.53      3.18 o 
  -9  -6   5       99.23       92.43      5.11 o 
  -8  -6   5      348.60      348.30      7.23 o 
  -7  -6   5     1447.08     1402.34     19.28 o 
  -6  -6   5     1202.96     1213.28     16.86 o 
  -5  -6   5      342.41      320.42      6.14 o 
  -4  -6   5     1380.44     1348.54     17.93 o 
  -3  -6   5     4772.21     4630.30     54.66 o 
  -2  -6   5     2440.88     2374.15     29.23 o 
  -1  -6   5      608.94      602.26      9.07 o 
   0  -6   5     1023.28     1055.75     14.22 o 
   1  -6   5     3018.27     2955.54     35.67 o 
   2  -6   5     1048.46     1096.68     14.78 o 
   3  -6   5       56.94       61.96      3.87 o 
   4  -6   5      218.92      222.35      4.91 o 
   5  -6   5      679.68      678.27     10.83 o 
   6  -6   5       85.99       93.56      3.88 o 
   7  -6   5      326.32      323.61      7.03 o 
  -9  -5   5       77.81       78.25      4.83 o 
  -8  -5   5        0.40        0.83      1.83 o 
  -7  -5   5      878.09      852.14     12.62 o 
  -6  -5   5        0.04        1.93      1.31 o 
  -5  -5   5      613.27      619.81      9.49 o 
  -4  -5   5        0.05        0.40      0.81 o 
  -3  -5   5       38.70       41.82      3.05 o 
  -2  -5   5        3.95        4.57      0.87 o 
  -1  -5   5      447.99      421.09      6.65 o 
   0  -5   5      337.22      345.92      7.71 o 
   1  -5   5       36.36       32.21      1.13 o 
   2  -5   5      358.64      382.01      4.94 o 
   3  -5   5      291.03      310.06      4.83 o 
   4  -5   5     1147.80     1120.00     19.46 o 
   5  -5   5      146.56      143.59      3.87 o 
   6  -5   5      312.20      302.08      8.08 o 
   7  -5   5     1274.23     1232.55     22.78 o 
   8  -5   5      642.45      644.54     12.62 o 
  -9  -4   5       15.54       14.15      3.66 o 
  -8  -4   5       12.79       13.19      3.18 o 
  -7  -4   5      178.97      172.02      4.13 o 
  -6  -4   5      414.74      428.89      7.20 o 
  -5  -4   5        9.15        9.50      1.16 o 
  -4  -4   5       69.01       73.37      2.32 o 
  -3  -4   5      650.85      653.29      9.25 o 
  -2  -4   5      124.79      128.34      2.88 o 
  -1  -4   5      488.28      480.40      7.05 o 
   0  -4   5        4.41        4.93      0.47 o 
   1  -4   5       88.55       86.37      1.78 o 
   2  -4   5      277.20      292.82      3.87 o 
   3  -4   5     1360.09     1352.40     13.89 o 
   4  -4   5      571.01      565.51      8.64 o 
   5  -4   5      169.11      176.96      4.16 o 
   6  -4   5       17.69       18.03      1.68 o 
   7  -4   5      923.51      910.86     13.72 o 
   8  -4   5      434.46      426.87      8.29 o 
  -9  -3   5      956.10      967.30     21.06 o 
  -8  -3   5     1302.54     1256.16     25.04 o 
  -7  -3   5      747.45      726.66     15.73 o 
  -6  -3   5     1087.53     1071.93     18.84 o 
  -5  -3   5     1175.57     1234.31     15.80 o 
  -4  -3   5      221.60      235.92      3.21 o 
  -3  -3   5     1402.21     1411.84     13.96 o 
  -2  -3   5     1564.11     1510.09     18.50 o 
  -1  -3   5      130.38      127.16      2.97 o 
   0  -3   5        3.34        7.16      1.07 o 
   1  -3   5     4607.14     4619.92     47.14 o 
   2  -3   5     1536.06     1485.85     14.75 o 
   3  -3   5       56.96       54.90      2.07 o 
   4  -3   5       45.95       47.06      1.50 o 
   5  -3   5     1242.80     1194.74     15.89 o 
   6  -3   5      693.72      682.40     10.40 o 
   7  -3   5      237.25      237.52      5.36 o 
   8  -3   5        9.28        8.74      1.54 o 
   9  -3   5      568.22      541.90      9.97 o 
 -10  -2   5      178.46      202.05     10.81 o 
  -9  -2   5       42.69       41.12      3.85 o 
  -8  -2   5       74.09       73.51      4.33 o 
  -7  -2   5      589.05      556.77      8.71 o 
  -6  -2   5     1374.24     1375.43     14.28 o 
  -5  -2   5      209.93      219.60      3.25 o 
  -4  -2   5      367.51      391.94      4.71 o 
  -3  -2   5     3084.72     3116.38     29.54 o 
  -2  -2   5     3270.17     3322.64     31.23 o 
  -1  -2   5     1476.76     1459.00     17.55 o 
   0  -2   5     6122.06     6202.59     57.56 o 
   1  -2   5     5155.88     5111.20     51.79 o 
   2  -2   5     1152.46     1189.02     13.00 o 
   3  -2   5     3756.36     3668.19     37.86 o 
   4  -2   5     1786.47     1699.01     16.83 o 
   5  -2   5      334.47      349.55      5.99 o 
   6  -2   5       84.08       94.29      3.40 o 
   7  -2   5      613.57      612.54      9.82 o 
   8  -2   5      862.84      834.98     12.84 o 
   9  -2   5       14.92       13.77      1.87 o 
  10  -2   5        7.60        4.29      1.91 o 
  -9  -1   5       31.10       31.73      2.26 o 
  -8  -1   5       15.18       14.73      2.00 o 
  -7  -1   5      114.11      114.23      3.22 o 
  -6  -1   5      601.07      584.48      8.74 o 
  -5  -1   5      204.98      217.70      3.19 o 
  -4  -1   5      282.01      318.61      4.31 o 
  -3  -1   5     3036.35     3037.07     28.78 o 
  -2  -1   5     5589.25     5348.11     49.71 o 
  -1  -1   5     1491.27     1500.72     17.48 o 
   0  -1   5      102.23       94.73      2.20 o 
   1  -1   5     6279.05     6044.55     61.57 o 
   2  -1   5     6534.36     6392.54     65.21 o 
   3  -1   5     1882.34     1878.50     19.94 o 
   4  -1   5      844.06      854.21      9.81 o 
   5  -1   5      787.41      769.89      9.21 o 
   6  -1   5       33.45       31.83      1.80 o 
   7  -1   5      893.67      882.15     12.72 o 
   8  -1   5       20.37       21.54      1.96 o 
   9  -1   5      121.14      118.43      3.90 o 
  10  -1   5       19.50       22.82      2.14 o 
 -10   0   5        6.31        6.05      1.56 o 
  -9   0   5       43.61       46.50      2.70 o 
  -8   0   5      356.88      341.45      6.69 o 
  -7   0   5        7.39        7.96      1.23 o 
  -6   0   5      163.14      155.52      4.23 o 
  -5   0   5      187.72      194.30      4.04 o 
  -4   0   5        1.28        4.49      0.81 o 
  -3   0   5       22.09       18.07      0.79 o 
  -2   0   5     2781.97     2969.90     27.96 o 
  -1   0   5      930.28     1007.78     12.05 o 
   0   0   5      399.91      427.83      4.44 o 
   1   0   5      855.02      911.72      8.92 o 
   2   0   5     2037.04     2120.58     20.11 o 
   3   0   5      616.33      653.93      7.52 o 
   4   0   5      295.92      259.91      3.31 o 
   5   0   5      212.37      235.62      3.51 o 
   6   0   5      283.70      309.98     12.51 o 
   7   0   5      163.18      156.10      3.82 o 
   8   0   5     1513.88     1489.81     19.93 o 
   9   0   5      365.51      360.81      7.14 o 
  10   0   5      178.69      193.66      5.16 o 
  -9   1   5      377.03      371.46      7.61 o 
  -8   1   5       16.83       17.50      1.81 o 
  -7   1   5     1074.36     1039.53     14.72 o 
  -6   1   5     3192.56     3105.31     37.57 o 
  -5   1   5      618.99      606.63      8.91 o 
  -4   1   5        3.11       11.16      1.31 o 
  -3   1   5      823.93      808.12     12.83 o 
  -2   1   5     3671.03     3577.94     85.88 o 
  -1   1   5      921.34      999.74     24.20 o 
   0   1   5      452.76      526.36      5.84 o 
   1   1   5      367.53      359.17      4.11 o 
   2   1   5      332.69      366.53      4.97 o 
   3   1   5       40.24       36.45      1.07 o 
   4   1   5      729.39      716.47      8.27 o 
   5   1   5      131.67      137.98      2.26 o 
   6   1   5      262.37      255.09      3.57 o 
   7   1   5     2687.59     2546.34    100.86 o 
   8   1   5      480.99      486.32      9.56 o 
   9   1   5      217.55      216.30      5.99 o 
  10   1   5        8.57        7.31      1.80 o 
  -9   2   5      324.28      315.92      7.03 o 
  -8   2   5      985.03      955.26     14.43 o 
  -7   2   5      778.76      744.77     11.49 o 
  -6   2   5      358.87      358.05      6.51 o 
  -5   2   5     2303.42     2256.45     27.80 o 
  -4   2   5     1776.09     1707.51     21.20 o 
  -3   2   5     2077.79     2120.94     20.47 o 
  -2   2   5     5205.92     5189.59     57.17 o 
  -1   2   5     1767.07     1736.98     16.78 o 
   0   2   5     1635.86     1764.59     18.26 o 
   1   2   5      379.57      374.18      5.99 o 
   2   2   5     3487.67     3569.41     46.81 o 
   3   2   5       22.32       21.39      1.17 o 
   4   2   5     1606.95     1839.17     17.86 o 
   5   2   5      410.63      393.82      4.75 o 
   6   2   5      342.15      336.12      4.40 o 
   7   2   5      449.01      442.89      7.14 o 
   8   2   5      269.03      266.67      7.57 o 
   9   2   5      260.41      261.14      5.58 o 
  10   2   5        5.03        8.16      1.77 o 
  -9   3   5       44.55       42.89      4.15 o 
  -8   3   5      244.55      229.57      5.66 o 
  -7   3   5        0.07        2.50      1.14 o 
  -6   3   5      146.77      143.59      3.85 o 
  -5   3   5       14.13       17.64      1.55 o 
  -4   3   5      171.91      165.75      3.63 o 
  -3   3   5      318.75      343.84      4.59 o 
  -2   3   5      525.47      529.43      5.88 o 
  -1   3   5     2245.27     2299.95     22.00 o 
   0   3   5     2489.47     2520.41     35.40 o 
   1   3   5     4371.60     4230.59     60.68 o 
   2   3   5     1020.21     1006.58      9.92 o 
   3   3   5     2164.51     2161.06     22.63 o 
   4   3   5    13387.06    12854.41    199.23 o 
   5   3   5     6003.53     6075.19     56.87 o 
   6   3   5      642.31      641.90      7.32 o 
   7   3   5     2614.17     2589.66     25.52 o 
   8   3   5     1713.38     1765.63     22.59 o 
   9   3   5      328.89      335.92      6.46 o 
  10   3   5       44.70       41.88      3.76 o 
  11   3   5      104.38      101.90      7.47 o 
  -8   4   5       33.18       36.66      2.66 o 
  -7   4   5        9.71       10.07      1.54 o 
  -6   4   5      197.91      204.27      4.85 o 
  -5   4   5      208.01      203.28      4.56 o 
  -4   4   5      373.71      386.77      6.58 o 
  -3   4   5        4.69        6.20      0.91 o 
  -2   4   5     1683.20     1654.30     16.41 o 
  -1   4   5      628.56      587.91      7.09 o 
   0   4   5      255.25      293.40      5.79 o 
   1   4   5      450.43      463.38      5.13 o 
   2   4   5     6665.88     6809.37     63.29 o 
   3   4   5      898.12      880.60     10.71 o 
   4   4   5      935.77      970.99     10.88 o 
   5   4   5      932.37      914.37     10.38 o 
   6   4   5      195.51      206.79      3.22 o 
   7   4   5      108.92      116.22      2.44 o 
   8   4   5      492.47      497.36      8.01 o 
   9   4   5      411.38      401.67     10.33 o 
  10   4   5      217.22      233.77      7.81 o 
  11   4   5        2.49        4.77      2.23 o 
  -8   5   5      639.05      640.96     23.85 o 
  -7   5   5      109.37      107.83      3.83 o 
  -6   5   5       19.27       20.49      1.92 o 
  -5   5   5      146.01      142.60      3.92 o 
  -4   5   5       18.61       21.12      2.02 o 
  -3   5   5       11.48       17.50      4.16 o 
  -2   5   5      868.86      879.82      9.48 o 
  -1   5   5      780.96      827.84      9.73 o 
   0   5   5       92.80      113.62      5.20 o 
   1   5   5        0.18        2.06      0.64 o 
   2   5   5     1181.99     1165.30     12.81 o 
   3   5   5     2394.93     2407.51     25.30 o 
   4   5   5      146.92      155.56      3.25 o 
   5   5   5      314.77      312.97      8.57 o 
   6   5   5     3421.22     3384.74     35.59 o 
   7   5   5      184.00      186.31      4.73 o 
   8   5   5       30.85       32.68      2.35 o 
   9   5   5        7.47        7.95      2.70 o 
  10   5   5       36.17       32.27      4.45 o 
  -7   6   5      104.39      102.72      3.88 o 
  -6   6   5     1061.07     1034.33     15.47 o 
  -5   6   5     2042.22     1981.50     25.81 o 
  -4   6   5      434.97      415.06      7.38 o 
  -3   6   5     1142.64     1099.39     14.98 o 
  -2   6   5     2985.72     2992.58     36.35 o 
  -1   6   5     2245.81     2315.68     22.85 o 
   0   6   5     1417.39     1428.07     14.59 o 
   1   6   5      660.41      639.16      7.83 o 
   2   6   5     1205.23     1233.11     12.67 o 
   3   6   5      740.59      743.29      8.17 o 
   4   6   5     1092.77     1152.30     12.04 o 
   5   6   5      978.21     1005.56     11.97 o 
   6   6   5        3.95        4.89      1.68 o 
   7   6   5        3.86        4.86      1.10 o 
   8   6   5      647.10      656.92     12.25 o 
  -6   7   5       96.50       96.59      3.67 o 
  -5   7   5      463.47      445.78      8.74 o 
  -4   7   5      192.49      184.81      4.58 o 
  -3   7   5       32.18       48.31      2.68 o 
  -2   7   5     1261.63     1277.83     17.09 o 
  -1   7   5     2349.92     2258.98     22.57 o 
   0   7   5       61.10       60.51      1.74 o 
   1   7   5        1.85        2.99      0.67 o 
   2   7   5      610.01      609.22      7.16 o 
   3   7   5      134.57      130.42      2.46 o 
   4   7   5      196.27      200.95      3.64 o 
   5   7   5      562.23      570.76      8.78 o 
   6   7   5      108.69      110.10      3.14 o 
   7   7   5      108.06      109.17      3.90 o 
   8   7   5       29.10       35.46      3.43 o 
   9   7   5        3.58        3.88      1.79 o 
  -5   8   5       43.55       43.76      2.66 o 
  -4   8   5      105.37      109.27      3.65 o 
  -3   8   5      138.57      137.50      3.91 o 
  -2   8   5      107.94      106.86      3.26 o 
  -1   8   5       37.64       44.50      2.54 o 
   0   8   5      175.04      176.18      3.22 o 
   1   8   5       90.05       89.92      5.28 o 
   2   8   5       32.14       40.37      2.53 o 
   3   8   5       52.70       53.68      2.21 o 
   4   8   5      767.29      780.97     11.30 o 
   5   8   5     1343.15     1297.04     29.81 o 
   6   8   5       82.48       81.52      4.48 o 
   7   8   5      270.41      260.21      8.31 o 
   8   8   5      827.09      820.79     24.48 o 
   9   8   5     1030.14     1101.73     23.30 o 
  -5   9   5      115.25      114.46      7.47 o 
  -4   9   5       45.90       41.99      2.67 o 
  -3   9   5        9.59       17.69      2.35 o 
  -2   9   5      164.97      172.80      4.37 o 
  -1   9   5      496.62      516.36      8.57 o 
   0   9   5        5.48        7.18      1.21 o 
   1   9   5       14.36       20.55      5.52 o 
   2   9   5      264.94      270.68      6.38 o 
   3   9   5       11.30        8.85      1.95 o 
   4   9   5     1299.06     1271.38     25.12 o 
   5   9   5      727.48      718.33     19.24 o 
   6   9   5      204.75      190.52      7.17 o 
   7   9   5       41.35       40.90      3.93 o 
   8   9   5      344.17      353.14     10.84 o 
   9   9   5      363.98      370.40     16.37 o 
  -3  10   5       94.34      109.05      6.52 o 
   1  10   5       84.06       79.17      5.72 o 
   2  10   5      135.29      140.79      5.72 o 
   3  10   5      597.65      600.20     14.34 o 
   4  10   5       44.73       47.29      3.80 o 
   5  10   5      179.14      167.31      6.83 o 
   6  10   5      304.25      301.47      9.75 o 
   7  10   5      428.10      426.64     12.33 o 
   2  11   5     1305.21     1312.72     26.18 o 
   3  11   5      104.55      123.29     11.37 o 
   4  11   5      934.85      915.28     20.35 o 
   5  11   5      757.59      768.55     18.16 o 
  -4 -10   6      644.15      622.53     22.10 o 
  -3 -10   6     1692.22     1679.44     23.29 o 
  -2 -10   6      849.31      835.47     13.38 o 
  -1 -10   6       65.51       74.66      3.17 o 
   0 -10   6     1516.04     1582.07     44.03 o 
  -6  -9   6       60.61       58.97      3.44 o 
  -5  -9   6       12.68       13.45      1.85 o 
  -4  -9   6        6.52        4.50      1.33 o 
  -3  -9   6        1.59        1.28      1.13 o 
  -2  -9   6       33.36       37.09      2.44 o 
  -1  -9   6       56.92       55.41      2.68 o 
   0  -9   6       22.34       22.01      2.07 o 
   1  -9   6      116.30      130.34      9.70 o 
   2  -9   6       13.98       14.56      2.78 o 
   3  -9   6      564.03      563.07     20.19 o 
  -7  -8   6      445.30      452.04      8.82 o 
  -6  -8   6      135.12      144.08      4.41 o 
  -5  -8   6       23.41       24.88      2.10 o 
  -4  -8   6       10.62       13.16      1.60 o 
  -3  -8   6      347.72      346.57      6.85 o 
  -2  -8   6      256.69      248.59      5.54 o 
  -1  -8   6      636.17      624.90     10.09 o 
   0  -8   6       12.71       11.01      1.45 o 
   1  -8   6       53.18       53.29      2.54 o 
   2  -8   6       49.89       60.84      7.95 o 
   3  -8   6       64.53       70.26      4.55 o 
   4  -8   6       72.46       73.88      4.77 o 
  -8  -7   6      700.65      728.96     12.13 o 
  -7  -7   6      483.23      495.49      9.10 o 
  -6  -7   6      776.41      769.49     18.56 o 
  -5  -7   6      538.31      543.01      9.22 o 
  -4  -7   6      395.49      399.91      7.37 o 
  -3  -7   6     1821.11     1696.16     22.22 o 
  -2  -7   6      985.38      933.06     13.42 o 
  -1  -7   6       56.93       49.26      2.24 o 
   0  -7   6        3.55        3.70      1.01 o 
   1  -7   6      365.20      363.51      6.64 o 
   2  -7   6      502.04      504.66     13.29 o 
   3  -7   6      253.06      255.58      8.33 o 
   4  -7   6        8.96       10.38      2.25 o 
   5  -7   6      404.09      424.46     12.06 o 
   6  -7   6      181.09      180.43      9.70 o 
  -8  -6   6      157.75      171.90      4.74 o 
  -7  -6   6      133.50      136.16      4.07 o 
  -6  -6   6       31.57       31.43      2.20 o 
  -5  -6   6      172.28      170.76      4.29 o 
  -4  -6   6       76.43       71.52      2.70 o 
  -3  -6   6      247.19      226.34      4.83 o 
  -2  -6   6     1482.39     1383.55     18.19 o 
  -1  -6   6       11.87        8.38      1.16 o 
   0  -6   6      328.42      326.88      5.88 o 
   1  -6   6      276.55      268.39      7.18 o 
   2  -6   6      238.75      240.87      4.86 o 
   3  -6   6     1141.07     1149.86     23.04 o 
   4  -6   6      544.31      552.33     13.99 o 
   5  -6   6       33.78       37.85      2.39 o 
   6  -6   6      202.94      204.88      5.19 o 
   7  -6   6      140.17      153.62      5.10 o 
  -9  -5   6       56.47       53.98      4.54 o 
  -8  -5   6       32.34       29.09      3.25 o 
  -7  -5   6       53.61       62.00      2.69 o 
  -6  -5   6      401.89      398.61      7.20 o 
  -5  -5   6      174.74      179.08      4.21 o 
  -4  -5   6       68.58       75.05      2.58 o 
  -3  -5   6     1730.18     1676.79     21.29 o 
  -2  -5   6     2171.62     2151.01     26.47 o 
  -1  -5   6      186.11      184.74      3.87 o 
   0  -5   6      936.29      954.01     15.79 o 
   1  -5   6     1901.11     1913.65     27.14 o 
   2  -5   6     4633.99     4681.95     44.56 o 
   3  -5   6     1707.32     1729.02     17.66 o 
   4  -5   6     1105.23     1102.47     15.06 o 
   5  -5   6      679.24      675.78     10.54 o 
   6  -5   6      592.98      599.11     10.35 o 
   7  -5   6      565.65      552.16      9.79 o 
   8  -5   6      470.54      476.58     14.58 o 
  -9  -4   6      246.64      241.37      8.47 o 
  -8  -4   6      183.23      185.72      6.97 o 
  -7  -4   6        0.67        2.47      1.88 o 
  -6  -4   6       58.48       60.41      2.41 o 
  -5  -4   6      623.57      619.62      9.35 o 
  -4  -4   6      142.04      138.46      3.33 o 
  -3  -4   6      581.25      573.55      8.46 o 
  -2  -4   6      146.95      144.00      3.20 o 
  -1  -4   6        0.92        2.35      0.67 o 
   0  -4   6      105.06      104.60      1.98 o 
   1  -4   6      406.00      400.77      5.19 o 
   2  -4   6      636.93      628.07      7.10 o 
   3  -4   6     1123.98     1108.96     11.69 o 
   4  -4   6      766.99      809.58     16.11 o 
   5  -4   6     1615.75     1606.49     20.94 o 
   6  -4   6       19.24       21.27      2.20 o 
   7  -4   6      326.35      328.59      6.75 o 
   8  -4   6      113.59      119.66      4.06 o 
  -9  -3   6        6.80        7.87      2.41 o 
  -8  -3   6        4.65        7.44      2.08 o 
  -7  -3   6      906.26      870.53     18.31 o 
  -6  -3   6     1447.29     1467.06     25.95 o 
  -5  -3   6        3.72        6.05      1.67 o 
  -4  -3   6        2.10        4.57      0.82 o 
  -3  -3   6     2308.49     2292.03     27.58 o 
  -2  -3   6     1942.94     1918.32     23.25 o 
  -1  -3   6       10.50       13.16      1.41 o 
   0  -3   6      406.95      485.79     11.06 o 
   1  -3   6        4.21        5.20      0.59 o 
   2  -3   6      310.18      309.11      3.92 o 
   3  -3   6        6.55        7.33      0.65 o 
   4  -3   6       17.01       19.15      0.94 o 
   5  -3   6        2.73        3.02      0.94 o 
   6  -3   6       44.03       40.62      2.14 o 
   7  -3   6       80.45       77.83      2.94 o 
   8  -3   6      680.33      672.45     13.38 o 
   9  -3   6      105.31      101.35      3.83 o 
  -9  -2   6      952.59      908.08     20.27 o 
  -8  -2   6      803.53      774.82     25.12 o 
  -7  -2   6      669.59      679.67     17.57 o 
  -6  -2   6     3060.55     3084.13     37.66 o 
  -5  -2   6     2076.38     2099.92     20.78 o 
  -4  -2   6      715.04      707.17      7.73 o 
  -3  -2   6    10578.59    10069.26     93.26 o 
  -2  -2   6     8463.77     8322.77     77.15 o 
  -1  -2   6     2350.03     2338.13     22.21 o 
   0  -2   6      257.17      237.52      3.13 o 
   1  -2   6     1960.73     1911.45     18.42 o 
   2  -2   6     5763.08     5697.46     59.32 o 
   3  -2   6      855.61      924.76      9.64 o 
   4  -2   6      213.25      247.81      3.82 o 
   5  -2   6     1711.56     1747.51     21.97 o 
   6  -2   6      877.78      853.30     12.22 o 
   7  -2   6       43.88       35.81      2.53 o 
   8  -2   6       84.20       86.98      3.27 o 
   9  -2   6       93.54       91.07      3.55 o 
  -9  -1   6       53.93       48.37      4.27 o 
  -8  -1   6      255.44      248.92      5.46 o 
  -7  -1   6       63.21       68.98      2.55 o 
  -6  -1   6     1123.70     1113.82     14.87 o 
  -5  -1   6       10.22       15.02      0.94 o 
  -4  -1   6      234.29      239.26      3.29 o 
  -3  -1   6      291.06      285.42      3.58 o 
  -2  -1   6      344.54      344.35      4.45 o 
  -1  -1   6        0.55        4.29      0.38 o 
   0  -1   6     3110.07     3353.56     34.51 o 
   1  -1   6       77.38      102.16      1.72 o 
   2  -1   6      694.31      700.24     16.43 o 
   3  -1   6     3722.50     3740.28     38.81 o 
   4  -1   6     3968.52     3986.00     41.44 o 
   5  -1   6      847.19      812.98      9.63 o 
   6  -1   6      257.21      245.74      4.84 o 
   7  -1   6      731.96      709.01     10.73 o 
   8  -1   6     2764.40     2706.23     33.92 o 
   9  -1   6       24.64       29.88      2.31 o 
  10  -1   6       11.69        9.62      1.70 o 
  -9   0   6      184.29      174.88      5.59 o 
  -8   0   6       37.80       38.43      3.08 o 
  -7   0   6       11.22       20.85      5.18 o 
  -6   0   6      596.47      581.71     10.25 o 
  -5   0   6      247.65      254.71      4.18 o 
  -4   0   6     2042.96     2114.25     20.62 o 
  -3   0   6      175.84      158.50      2.35 o 
  -2   0   6     5974.78     6125.56     56.94 o 
  -1   0   6       68.91       93.36      3.48 o 
   0   0   6     2090.30     2229.73     23.19 o 
   1   0   6      457.20      423.93      4.54 o 
   2   0   6     1469.47     1406.88     13.67 o 
   3   0   6     3284.28     3554.71     33.48 o 
   4   0   6      205.63      185.54      2.66 o 
   5   0   6     1300.51     1333.10     13.54 o 
   6   0   6     1699.88     1630.68     49.48 o 
   7   0   6     1054.89     1049.93     16.87 o 
   8   0   6      512.41      495.30      9.91 o 
   9   0   6      223.31      218.29      5.23 o 
  10   0   6       20.67       23.59      2.15 o 
  -9   1   6      274.84      278.12      6.43 o 
  -8   1   6     1429.00     1403.29     19.44 o 
  -7   1   6      776.83      736.97     11.59 o 
  -6   1   6      101.05      101.63      3.17 o 
  -5   1   6      265.28      270.14      4.97 o 
  -4   1   6      509.92      513.42      5.90 o 
  -3   1   6      433.28      487.45      6.54 o 
  -2   1   6       25.99       18.49      1.65 o 
  -1   1   6      271.02      293.13      6.03 o 
   0   1   6     1098.68     1196.60     11.61 o 
   1   1   6      822.94      837.60      8.26 o 
   2   1   6     3442.19     3547.41     33.17 o 
   3   1   6      246.01      258.56      5.52 o 
   4   1   6      571.19      535.13      5.91 o 
   5   1   6      799.58      815.19      8.74 o 
   6   1   6      531.06      523.19      6.20 o 
   7   1   6      280.85      272.79      5.21 o 
   8   1   6       98.81       99.49      3.17 o 
   9   1   6      104.04       93.31      6.15 o 
  10   1   6       57.13       59.71      3.42 o 
  -9   2   6       19.65       16.69      2.00 o 
  -8   2   6       15.72       18.17      1.98 o 
  -7   2   6        4.82       11.37      3.35 o 
  -6   2   6      548.57      536.57      8.72 o 
  -5   2   6     1910.56     1857.29     23.40 o 
  -4   2   6      290.42      292.56      5.11 o 
  -3   2   6      980.71      953.35      9.86 o 
  -2   2   6     5916.60     5893.41     88.59 o 
  -1   2   6     3113.76     3092.85     29.15 o 
   0   2   6      871.72      915.18     14.08 o 
   1   2   6     3688.45     3762.18     43.22 o 
   2   2   6       74.11       44.76      1.53 o 
   3   2   6     5504.70     5712.47     53.09 o 
   4   2   6     3476.72     3614.95     34.13 o 
   5   2   6      204.67      202.19      2.95 o 
   6   2   6       90.00      104.56      2.97 o 
   7   2   6       61.94       62.50      2.30 o 
   8   2   6      473.36      480.64      7.95 o 
   9   2   6       41.40       39.41      2.29 o 
  10   2   6       28.61       25.34      3.14 o 
  -8   3   6      113.64      107.57      3.88 o 
  -7   3   6      174.00      171.42      6.23 o 
  -6   3   6     1213.25     1142.79     19.11 o 
  -5   3   6      576.01      569.43      8.92 o 
  -4   3   6       44.33       48.58      3.56 o 
  -3   3   6     1638.13     1677.81     16.63 o 
  -2   3   6     6927.36     6725.14     76.44 o 
  -1   3   6     6688.31     6715.46     62.46 o 
   0   3   6      808.17      818.56      9.05 o 
   1   3   6     3272.02     3269.47     57.16 o 
   2   3   6     9285.18     8784.98     99.78 o 
   3   3   6     3196.33     3208.66     42.59 o 
   4   3   6      538.13      600.46      6.53 o 
   5   3   6     1379.02     1379.26     13.91 o 
   6   3   6     1184.43     1236.88     12.86 o 
   7   3   6      999.60     1013.27     12.44 o 
   8   3   6       38.28       39.44      2.09 o 
   9   3   6       66.78       65.51      4.10 o 
  10   3   6       19.02       20.86      2.92 o 
  11   3   6       42.24       43.08      5.56 o 
  -8   4   6       45.89       42.94      2.85 o 
  -7   4   6        4.32        5.08      1.34 o 
  -6   4   6      339.45      333.29      6.61 o 
  -5   4   6      255.81      237.46      5.05 o 
  -4   4   6      112.59      104.94      2.95 o 
  -3   4   6       57.64       70.34      2.22 o 
  -2   4   6      156.67      154.65      2.46 o 
  -1   4   6      106.07      117.34      2.24 o 
   0   4   6        0.18        1.30      0.33 o 
   1   4   6     1008.27     1155.94     16.24 o 
   2   4   6      947.55     1000.83     10.07 o 
   3   4   6      230.23      238.68      3.05 o 
   4   4   6     1562.93     1529.56     15.17 o 
   5   4   6      432.75      426.53      5.76 o 
   6   4   6       87.54       98.70      2.29 o 
   7   4   6      657.45      680.31      8.75 o 
   8   4   6     1833.93     1843.51     26.90 o 
   9   4   6      730.20      723.54     15.99 o 
  10   4   6      215.80      230.59      7.81 o 
  11   4   6      240.52      268.98     12.88 o 
  -7   5   6       11.05       13.40      1.76 o 
  -6   5   6      729.76      691.98     11.22 o 
  -5   5   6      970.28      954.35     13.84 o 
  -4   5   6       47.16       44.70      2.09 o 
  -3   5   6       34.81       41.44      1.91 o 
  -2   5   6     1177.87     1221.52     12.70 o 
  -1   5   6     1161.88     1216.47     12.54 o 
   0   5   6      205.39      198.31      2.91 o 
   1   5   6      239.46      283.10      4.57 o 
   2   5   6       79.61       67.67      1.42 o 
   3   5   6      529.84      514.10      9.60 o 
   4   5   6       30.71       34.51      1.83 o 
   5   5   6     1026.82     1048.53     13.56 o 
   6   5   6        6.78        5.51      1.00 o 
   7   5   6      497.52      471.32     19.53 o 
   8   5   6      715.13      727.58     11.82 o 
   9   5   6      144.55      137.92      5.50 o 
  10   5   6        2.65        2.57      1.56 o 
  -7   6   6      710.15      684.37     11.81 o 
  -6   6   6      604.15      614.82     10.57 o 
  -5   6   6      657.65      644.21     10.56 o 
  -4   6   6      482.42      474.99      8.17 o 
  -3   6   6      411.57      434.47      7.37 o 
  -2   6   6      764.32      753.91      9.60 o 
  -1   6   6     1121.29     1110.89     11.80 o 
   0   6   6      115.91      121.14      2.29 o 
   1   6   6      191.37      215.09      3.22 o 
   2   6   6     2373.68     2425.10     25.70 o 
   3   6   6      494.69      497.54      7.21 o 
   4   6   6      413.88      408.18      8.99 o 
   5   6   6        9.28       11.55      1.25 o 
   6   6   6     1240.68     1241.01     16.46 o 
   7   6   6      460.05      465.36      7.75 o 
   8   6   6        0.28        0.80      1.17 o 
   9   6   6      239.78      250.78      7.73 o 
  -6   7   6      173.55      178.56      5.02 o 
  -5   7   6      405.13      403.41      9.19 o 
  -4   7   6        1.35        0.98      1.09 o 
  -3   7   6       29.95       42.68      4.57 o 
  -2   7   6      958.86      966.37     15.69 o 
  -1   7   6     2522.25     2447.37     24.33 o 
   0   7   6      936.28      919.19     10.15 o 
   1   7   6     1102.16     1121.75     12.97 o 
   2   7   6     1669.79     1619.59     18.24 o 
   3   7   6     2195.88     2169.19     31.14 o 
   4   7   6      981.35      961.15     13.19 o 
   5   7   6     4266.70     4195.69     49.77 o 
   6   7   6      167.45      178.28      4.17 o 
   7   7   6      406.40      411.21      7.27 o 
   8   7   6     1343.93     1371.41     26.83 o 
   9   7   6      267.48      288.53     10.02 o 
  -5   8   6       94.16       93.98      3.65 o 
  -4   8   6        5.95        5.92      1.29 o 
  -3   8   6       33.49       33.07      2.20 o 
  -2   8   6      372.90      359.72      8.22 o 
  -1   8   6      354.83      377.47      6.70 o 
   0   8   6      141.52      152.38      3.29 o 
   1   8   6        8.91        6.86      1.15 o 
   2   8   6     1261.86     1277.28     16.94 o 
   3   8   6     1743.63     1741.70     22.21 o 
   4   8   6      166.56      169.23      4.94 o 
   5   8   6       83.25       79.54      2.78 o 
   6   8   6      687.26      662.52     15.21 o 
   7   8   6      306.65      319.78      9.49 o 
   8   8   6       17.49       13.90      2.67 o 
   9   8   6      178.15      188.56      8.11 o 
  -5   9   6        1.08        0.95      1.59 o 
  -4   9   6        0.29        1.95      1.06 o 
  -3   9   6       22.42       22.86      1.92 o 
  -2   9   6        1.16        1.91      0.98 o 
  -1   9   6       21.87       26.52      2.78 o 
   0   9   6       67.00       68.55      2.61 o 
   1   9   6        8.02        9.70      1.61 o 
   2   9   6      414.36      423.22      9.71 o 
   3   9   6      117.21      117.08      4.06 o 
   4   9   6       81.93       79.28      4.37 o 
   5   9   6      602.75      574.38     13.95 o 
   6   9   6      207.74      203.31      7.46 o 
   7   9   6      337.45      341.49     10.27 o 
   8   9   6      105.89      107.71      5.72 o 
   9   9   6      180.54      189.97     11.29 o 
  -3  10   6        3.53        7.46      1.71 o 
  -2  10   6      794.11      830.49     18.21 o 
  -1  10   6      896.88      916.74     19.24 o 
   2  10   6      216.37      212.92      7.12 o 
   3  10   6      291.42      283.77      8.69 o 
   4  10   6       33.18       31.97      3.74 o 
   5  10   6       39.28       35.98      3.64 o 
   6  10   6       11.32       13.03      4.77 o 
   7  10   6      343.61      345.11     10.83 o 
   2  11   6      246.62      239.35      8.08 o 
   3  11   6       18.29       20.26      2.98 o 
   4  11   6       21.35       18.38      2.92 o 
   5  11   6       54.13       55.12      4.55 o 
  -2 -10   7      180.73      183.03      7.36 o 
  -1 -10   7       10.80        8.84      1.81 o 
  -5  -9   7       10.09        7.55      1.57 o 
  -4  -9   7      341.78      337.06      7.21 o 
  -3  -9   7      752.69      726.29     11.98 o 
  -2  -9   7      194.46      209.69      8.22 o 
  -1  -9   7       24.10       22.37      2.00 o 
   0  -9   7      370.04      358.17      7.28 o 
   1  -9   7     1258.96     1287.06     26.79 o 
   2  -9   7      351.16      373.95     11.44 o 
  -7  -8   7       80.21       92.63      5.34 o 
  -6  -8   7       13.78       16.71      1.96 o 
  -5  -8   7       41.82       43.65      2.63 o 
  -4  -8   7      115.62      123.55      3.93 o 
  -3  -8   7      297.91      296.68      6.36 o 
  -2  -8   7       56.96       50.29      2.52 o 
  -1  -8   7      654.90      628.33     10.26 o 
   0  -8   7       37.03       45.00      2.41 o 
   1  -8   7        8.63        9.05      1.38 o 
   2  -8   7       82.27       85.80      4.94 o 
   3  -8   7      154.74      147.82      6.59 o 
   4  -8   7        2.68        5.40      2.31 o 
  -8  -7   7      108.24      122.26      5.66 o 
  -7  -7   7       36.88       36.29      2.56 o 
  -6  -7   7      162.86      162.64      4.59 o 
  -5  -7   7      358.07      352.63      7.03 o 
  -4  -7   7        1.45        3.54      1.19 o 
  -3  -7   7     1516.74     1423.49     19.25 o 
  -2  -7   7      332.84      315.22      6.26 o 
  -1  -7   7       80.44       73.64      3.24 o 
   0  -7   7       74.70       74.82      2.74 o 
   1  -7   7      574.69      538.04     20.30 o 
   2  -7   7       10.64        9.58      1.58 o 
   3  -7   7       62.56       61.37      4.12 o 
   4  -7   7        4.52        5.27      1.95 o 
   5  -7   7       18.76       20.23      2.90 o 
  -8  -6   7      548.68      621.73     43.84 o 
  -7  -6   7      450.73      441.16      8.26 o 
  -6  -6   7      579.51      562.82     11.63 o 
  -5  -6   7     1127.84     1093.20     15.49 o 
  -4  -6   7     1737.89     1659.85     21.77 o 
  -3  -6   7      792.27      793.64     11.70 o 
  -2  -6   7     4263.52     4209.17     50.13 o 
  -1  -6   7      727.01      663.29     10.05 o 
   0  -6   7     2037.07     1951.31     24.60 o 
   1  -6   7     3332.21     3245.52     44.87 o 
   2  -6   7     1180.48     1183.06     15.99 o 
   3  -6   7        4.82       24.64      4.29 o 
   4  -6   7      375.03      399.41     10.86 o 
   5  -6   7      695.58      668.64     15.95 o 
   6  -6   7       98.17       89.92      5.18 o 
   7  -6   7        9.88       11.30      3.89 o 
  -9  -5   7        0.77        6.04      3.02 o 
  -8  -5   7        0.43        2.61      1.91 o 
  -7  -5   7      167.18      168.02      4.47 o 
  -6  -5   7      730.87      735.65     11.32 o 
  -5  -5   7       27.17       27.17      1.89 o 
  -4  -5   7      150.17      143.74      3.65 o 
  -3  -5   7      155.37      152.19      3.69 o 
  -2  -5   7        0.13        3.26      0.94 o 
  -1  -5   7      154.29      162.33      3.66 o 
   0  -5   7       43.88       49.80      2.04 o 
   1  -5   7      104.29      108.90      4.87 o 
   2  -5   7       80.45       83.89      2.62 o 
   3  -5   7      500.61      498.45      6.89 o 
   4  -5   7       92.11       91.60      2.91 o 
   5  -5   7        9.29        8.55      1.43 o 
   6  -5   7       65.77       71.27      2.96 o 
   7  -5   7      432.65      433.72      8.31 o 
   8  -5   7      275.86      283.76     13.19 o 
  -9  -4   7      337.85      329.14     13.43 o 
  -8  -4   7      144.66      150.81      6.35 o 
  -7  -4   7      891.93      909.60     16.70 o 
  -6  -4   7      463.25      469.27      7.89 o 
  -5  -4   7      238.26      234.71      4.83 o 
  -4  -4   7      382.62      376.27      6.39 o 
  -3  -4   7      677.96      684.33      9.89 o 
  -2  -4   7     2558.82     2563.66     30.90 o 
  -1  -4   7       59.59       62.93      2.06 o 
   1  -4   7     1391.65     1410.34     15.48 o 
   2  -4   7      929.57      965.20     10.30 o 
   3  -4   7      199.53      206.57      3.24 o 
   4  -4   7      354.14      374.36      6.43 o 
   5  -4   7     2118.33     2092.76     28.61 o 
   6  -4   7      958.95      944.51     13.84 o 
   7  -4   7      313.80      313.82      6.59 o 
   8  -4   7      373.81      388.73      7.86 o 
  -9  -3   7      746.35      726.34     24.96 o 
  -8  -3   7      956.47      916.55     30.05 o 
  -7  -3   7      461.38      464.99     16.21 o 
  -6  -3   7      230.26      231.05      5.43 o 
  -5  -3   7     1852.78     1863.29     23.36 o 
  -4  -3   7     1271.84     1254.02     16.26 o 
  -3  -3   7        2.67        3.67      1.03 o 
  -2  -3   7      156.77      158.38      3.27 o 
  -1  -3   7       10.45       14.55      1.22 o 
   0  -3   7       43.20       56.61      2.00 o 
   1  -3   7        2.07        6.66      0.57 o 
   2  -3   7      327.90      339.29      4.28 o 
   3  -3   7      196.33      204.70      3.07 o 
   4  -3   7       56.76       55.56      1.49 o 
   5  -3   7       69.14       63.66      2.37 o 
   6  -3   7       13.05       11.21      1.65 o 
   7  -3   7       33.09       32.32      2.22 o 
   8  -3   7        1.82        2.85      1.20 o 
   9  -3   7       91.32       94.06      3.57 o 
  -9  -2   7        3.48        8.82      3.58 o 
  -8  -2   7      473.81      459.27     17.65 o 
  -7  -2   7        1.56        2.07      1.51 o 
  -6  -2   7      309.85      315.56      5.69 o 
  -5  -2   7      579.91      598.29      7.80 o 
  -4  -2   7        5.03        9.26      0.83 o 
  -3  -2   7      124.14      123.05      2.01 o 
  -2  -2   7     2872.06     2924.81     31.87 o 
  -1  -2   7       46.12       59.38      2.12 o 
   0  -2   7        3.90        9.69      0.58 o 
   1  -2   7     1209.56     1194.42     12.98 o 
   2  -2   7     2347.57     2392.91     44.34 o 
   3  -2   7      406.78      399.79      6.84 o 
   4  -2   7      870.04      900.86     10.20 o 
   5  -2   7       78.57       80.43      2.59 o 
   6  -2   7       76.02       80.67      5.48 o 
   7  -2   7      298.48      285.29      5.82 o 
   8  -2   7       43.69       39.67      2.53 o 
   9  -2   7      122.01      120.77      3.97 o 
  -9  -1   7      264.91      277.63      9.44 o 
  -8  -1   7      311.24      298.70      9.26 o 
  -7  -1   7      493.77      485.13      9.31 o 
  -6  -1   7      354.06      366.86      6.30 o 
  -5  -1   7      474.22      498.46      6.05 o 
  -4  -1   7      785.99      803.48      8.70 o 
  -3  -1   7     1956.77     1974.68     19.25 o 
  -2  -1   7     5850.22     5785.76     53.96 o 
  -1  -1   7     1478.61     1348.49     14.51 o 
   0  -1   7     5595.25     5812.20     69.00 o 
   1  -1   7     9095.43     8609.76     79.62 o 
   2  -1   7     9954.61     9222.79     85.37 o 
   3  -1   7     1003.09      939.19      9.72 o 
   4  -1   7     1061.23     1044.90     22.50 o 
   5  -1   7     4601.10     4622.18     48.19 o 
   6  -1   7     2262.62     2254.60     32.55 o 
   7  -1   7      224.60      226.86      5.84 o 
   8  -1   7      530.24      516.63      8.91 o 
   9  -1   7      394.66      391.76      7.70 o 
  10  -1   7       81.01       83.86      3.94 o 
  -9   0   7        4.92        3.60      2.24 o 
  -8   0   7      214.31      205.10      8.50 o 
  -7   0   7      254.80      246.79      6.88 o 
  -6   0   7     1282.61     1313.82     17.40 o 
  -5   0   7       75.63       67.38      1.86 o 
  -4   0   7      196.49      179.00      2.75 o 
  -3   0   7      188.00      187.62      2.73 o 
  -2   0   7     2336.32     2443.64     28.56 o 
  -1   0   7      203.50      233.95      3.18 o 
   0   0   7      160.30      211.73      2.66 o 
   1   0   7       34.20       39.01      0.90 o 
   2   0   7       12.64       19.93      0.73 o 
   3   0   7       60.18       78.81      1.61 o 
   4   0   7     1144.94     1201.41     12.18 o 
   5   0   7        2.95        8.17      1.41 o 
   6   0   7       16.03       20.84      3.28 o 
   7   0   7      898.58      892.29     12.68 o 
   8   0   7      759.32      742.91     13.33 o 
   9   0   7        0.63        0.83      0.77 o 
  10   0   7       39.11       37.82      3.12 o 
  -9   1   7      104.52       97.79      4.36 o 
  -8   1   7       51.93       53.29      2.76 o 
  -7   1   7      172.40      172.57      4.38 o 
  -6   1   7     1304.24     1279.83     17.14 o 
  -5   1   7      400.02      399.57      6.64 o 
  -4   1   7        3.68        4.56      0.59 o 
  -3   1   7     1415.52     1462.03     15.82 o 
  -2   1   7     3467.03     3406.57     39.32 o 
  -1   1   7      798.16     1031.68     12.41 o 
   0   1   7      599.51      734.37      7.46 o 
   1   1   7      755.07      728.07      7.36 o 
   2   1   7     1667.71     1686.47     16.24 o 
   3   1   7       43.48       42.90      1.10 o 
   4   1   7      763.71      809.09     10.09 o 
   5   1   7      260.49      269.91      3.64 o 
   6   1   7      565.78      591.97      6.92 o 
   7   1   7       35.99       36.41      1.87 o 
   8   1   7      576.76      570.07     10.97 o 
   9   1   7      295.68      292.38      6.12 o 
  10   1   7        5.68        4.49      1.90 o 
  -9   2   7      368.73      353.86      8.61 o 
  -8   2   7     1646.48     1616.33     22.15 o 
  -7   2   7     1131.35     1087.51     15.61 o 
  -6   2   7      354.06      340.85      6.42 o 
  -5   2   7     3295.55     3191.99     38.48 o 
  -4   2   7     1795.55     1779.78     22.17 o 
  -3   2   7     2712.23     2659.37     28.12 o 
  -2   2   7     4201.81     4186.56     42.82 o 
  -1   2   7     3417.50     3537.36     33.31 o 
   0   2   7      855.17      857.95      9.47 o 
   1   2   7     1980.01     1974.67     18.77 o 
   2   2   7     1853.13     1833.92     21.82 o 
   3   2   7      438.07      468.01      5.10 o 
   4   2   7      718.85      798.95      8.38 o 
   5   2   7      499.78      539.49      6.18 o 
   6   2   7     1637.22     1731.01     17.41 o 
   7   2   7       53.08       53.50      1.80 o 
   8   2   7      233.53      238.15      5.00 o 
   9   2   7       90.23       91.37      4.78 o 
  10   2   7      413.98      415.46     11.57 o 
  -8   3   7       11.69       13.29      1.85 o 
  -7   3   7        0.13        2.09      1.61 o 
  -6   3   7      890.22      852.75     12.67 o 
  -5   3   7       32.73       33.74      2.02 o 
  -4   3   7     1719.11     1657.74     21.03 o 
  -3   3   7       12.64       13.80      0.86 o 
  -2   3   7     6064.21     6107.40     57.13 o 
  -1   3   7        2.62        5.21      0.87 o 
   0   3   7      144.75      177.47      2.59 o 
   1   3   7     1107.88     1092.40     11.82 o 
   2   3   7     2365.31     2335.25     27.64 o 
   3   3   7     1838.94     1940.30     18.65 o 
   4   3   7      341.06      304.93      3.75 o 
   5   3   7      911.06      922.13      9.74 o 
   6   3   7     3942.95     4045.02     38.60 o 
   7   3   7      789.84      795.78      9.02 o 
   8   3   7      999.16      982.31     19.86 o 
   9   3   7      330.93      322.76     10.89 o 
  10   3   7       33.20       34.92      3.58 o 
  -8   4   7      162.98      177.57      5.16 o 
  -7   4   7      182.23      177.77      4.88 o 
  -6   4   7       17.49       21.00      1.84 o 
  -5   4   7      271.23      262.63      5.45 o 
  -4   4   7      223.01      236.82      4.78 o 
  -3   4   7       65.54       67.47      2.59 o 
  -2   4   7      303.34      312.89      4.09 o 
  -1   4   7      520.53      543.12      6.14 o 
   0   4   7       55.74       63.12      1.46 o 
   1   4   7     1576.71     1608.63     15.73 o 
   2   4   7     3801.51     3682.23     37.99 o 
   3   4   7     2477.51     2549.18     24.36 o 
   4   4   7      565.99      623.11      7.01 o 
   5   4   7     2124.11     2126.72     22.86 o 
   6   4   7     1636.90     1637.77     20.64 o 
   7   4   7     1121.20     1114.33     14.96 o 
   8   4   7      560.28      574.85     10.50 o 
   9   4   7      258.35      255.95      8.03 o 
  10   4   7      378.68      394.92     11.00 o 
  11   4   7      244.02      265.00     12.72 o 
  -7   5   7      370.92      368.13      7.67 o 
  -6   5   7        3.53        5.68      1.84 o 
  -5   5   7       15.51       19.36      1.76 o 
  -4   5   7      135.49      134.15      3.59 o 
  -3   5   7       74.74       80.27      2.61 o 
  -2   5   7     1147.27     1186.08     12.44 o 
  -1   5   7       47.25       46.40      1.36 o 
   0   5   7       44.47       51.35      1.30 o 
   1   5   7        2.60       10.11      1.07 o 
   2   5   7      309.27      330.15      4.05 o 
   3   5   7        7.93       11.97      1.32 o 
   4   5   7      987.65      980.55     13.03 o 
   5   5   7      234.29      225.67      4.40 o 
   6   5   7      160.09      159.67      3.69 o 
   7   5   7        6.73        8.34      1.21 o 
   8   5   7      277.36      282.70      5.63 o 
   9   5   7       15.64       17.59      2.53 o 
  10   5   7      116.94      118.82      5.44 o 
  -7   6   7      121.57      119.52      5.00 o 
  -6   6   7      322.29      334.24      7.08 o 
  -5   6   7      334.90      309.66      6.44 o 
  -4   6   7       36.37       34.17      2.22 o 
  -3   6   7      329.74      341.25      6.27 o 
  -2   6   7     2044.38     1989.84     24.88 o 
  -1   6   7     1899.10     1946.74     19.52 o 
   0   6   7        9.76       11.27      1.21 o 
   1   6   7     1237.46     1336.48     13.70 o 
   2   6   7     2607.87     2672.56     29.32 o 
   3   6   7      455.42      456.18      7.11 o 
   4   6   7       46.10       43.19      2.18 o 
   5   6   7      124.26      118.46      3.60 o 
   6   6   7       77.51       79.83      3.04 o 
   7   6   7       15.99       16.01      2.16 o 
   8   6   7      150.70      155.33      4.67 o 
   9   6   7       16.92       17.29      2.36 o 
  10   6   7       19.95       22.10      3.82 o 
  -6   7   7       67.57       62.21      3.03 o 
  -5   7   7      510.86      483.09      8.84 o 
  -4   7   7      614.42      625.62     10.25 o 
  -3   7   7     1373.14     1332.67     18.02 o 
  -2   7   7      861.55      877.37     14.52 o 
  -1   7   7     1580.98     1644.11     16.98 o 
   0   7   7      913.58      924.58     10.22 o 
   1   7   7     1205.62     1181.81     15.60 o 
   2   7   7     2783.52     2717.73     37.60 o 
   3   7   7     2592.48     2584.35     36.00 o 
   4   7   7       72.88       68.12      4.59 o 
   5   7   7      303.68      294.27      5.62 o 
   6   7   7      795.27      792.61     11.64 o 
   7   7   7      162.08      161.54      4.16 o 
   8   7   7        9.65        9.66      1.58 o 
   9   7   7       32.56       28.59      3.20 o 
  -5   8   7      305.01      306.64      6.74 o 
  -4   8   7       22.49       26.95      2.17 o 
  -3   8   7        9.70       13.34      1.56 o 
  -2   8   7      368.43      367.46      6.78 o 
  -1   8   7      205.40      226.93      5.77 o 
   0   8   7      213.32      226.19     11.50 o 
   1   8   7      234.42      227.88      6.46 o 
   2   8   7      400.76      373.79      9.12 o 
   3   8   7      225.25      229.20      4.85 o 
   4   8   7      367.62      363.92      6.55 o 
   5   8   7      631.75      607.40      9.58 o 
   6   8   7      337.65      350.00     10.67 o 
   7   8   7      258.40      243.24      9.30 o 
   8   8   7     1281.15     1396.22     41.17 o 
   9   8   7     1190.31     1224.97     34.97 o 
  -4   9   7        6.77        8.80      2.14 o 
  -3   9   7        3.17        3.41      1.83 o 
  -2   9   7       45.15       53.06      3.66 o 
  -1   9   7      224.22      225.90     10.81 o 
   0   9   7       18.84       23.37      2.04 o 
   1   9   7      158.82      155.21      5.31 o 
   2   9   7       55.85       60.92      2.52 o 
   3   9   7      898.41      892.02     19.99 o 
   4   9   7      508.62      491.84      9.89 o 
   5   9   7        3.15       -0.50      2.23 o 
   6   9   7      593.44      579.65     14.24 o 
   7   9   7      348.05      365.76     14.39 o 
   8   9   7      174.11      171.95      7.30 o 
   9   9   7      117.77      123.04      9.06 o 
  -3  10   7      662.85      710.92     24.80 o 
  -2  10   7       16.30       18.70      2.59 o 
  -1  10   7       80.88       92.36      6.20 o 
   0  10   7       87.15       90.90      4.77 o 
   1  10   7       12.91       13.12      2.14 o 
   2  10   7        7.57        7.08      1.95 o 
   3  10   7       88.18       87.35      6.84 o 
   4  10   7        0.54        0.72      1.51 o 
   5  10   7        3.81        0.83      1.85 o 
   6  10   7       47.99       47.85      4.30 o 
   7  10   7       83.06       83.65      5.14 o 
   2  11   7      291.00      309.93      9.42 o 
   3  11   7     1868.45     1867.58     35.56 o 
   4  11   7      191.33      196.19      7.57 o 
   5  11   7      391.01      392.36     11.61 o 
  -1 -10   8      559.30      544.00     19.87 o 
  -5  -9   8       14.83       14.47      3.66 o 
  -4  -9   8        9.41       11.70      1.65 o 
  -3  -9   8       67.42       61.09      2.95 o 
  -2  -9   8       15.68       13.65      1.72 o 
  -1  -9   8      239.34      249.53      5.91 o 
   0  -9   8       53.30       54.72      2.79 o 
   1  -9   8        3.41        5.16      2.13 o 
   2  -9   8       33.93       31.32      4.93 o 
  -6  -8   8      260.51      246.52      8.35 o 
  -5  -8   8      268.09      264.01      6.21 o 
  -4  -8   8      343.62      331.50      6.99 o 
  -3  -8   8     1165.74     1133.86     16.51 o 
  -2  -8   8       55.58       60.76      2.79 o 
  -1  -8   8      378.51      351.89      7.00 o 
   0  -8   8      248.75      259.80      5.77 o 
   1  -8   8      790.66      781.78     14.86 o 
   2  -8   8       58.70       55.73      4.30 o 
   3  -8   8        2.41        4.03      1.99 o 
   4  -8   8      255.52      271.84     12.56 o 
  -8  -7   8      162.81      181.23     10.17 o 
  -7  -7   8        2.22        3.89      1.33 o 
  -6  -7   8      665.93      682.17     11.38 o 
  -5  -7   8      646.59      619.81     11.90 o 
  -4  -7   8      373.09      362.71      7.13 o 
  -3  -7   8       43.49       46.50      2.82 o 
  -2  -7   8       51.87       50.83      2.42 o 
  -1  -7   8       95.88       86.58      3.04 o 
   0  -7   8       14.60       19.04      2.35 o 
   1  -7   8      105.47      103.81      3.89 o 
   2  -7   8       37.19       37.45      2.62 o 
   3  -7   8      142.26      154.87      6.49 o 
   4  -7   8       39.48       36.53      3.69 o 
   5  -7   8       24.90       32.35      3.59 o 
  -8  -6   8       75.49       79.01      6.84 o 
  -7  -6   8        0.63        2.14      1.17 o 
  -6  -6   8       99.76      103.52      3.57 o 
  -5  -6   8     1069.73     1047.81     15.15 o 
  -4  -6   8      458.13      442.70      7.83 o 
  -3  -6   8      316.52      310.39      6.08 o 
  -2  -6   8      828.10      762.04     11.36 o 
  -1  -6   8       14.74       23.18      2.94 o 
   0  -6   8        0.63        0.18      0.86 o 
   1  -6   8      179.19      189.15      5.07 o 
   2  -6   8       50.94       54.60      2.96 o 
   3  -6   8       29.17       26.91      2.98 o 
   4  -6   8       77.47       73.26      4.39 o 
   5  -6   8       88.45       86.48      4.93 o 
   6  -6   8       15.31       14.16      2.69 o 
  -8  -5   8      522.72      552.05     14.27 o 
  -7  -5   8       31.06       29.22      2.19 o 
  -6  -5   8      661.37      667.27     10.65 o 
  -5  -5   8      631.55      620.13      9.87 o 
  -4  -5   8      437.72      424.62      7.35 o 
  -3  -5   8     1279.01     1241.10     16.64 o 
  -2  -5   8     1531.13     1460.39     18.98 o 
  -1  -5   8      225.66      237.56      4.75 o 
   0  -5   8      452.15      474.24      7.63 o 
   1  -5   8     5660.61     5449.51    129.64 o 
   2  -5   8     1854.77     1797.52     22.74 o 
   3  -5   8      422.17      427.63      7.11 o 
   4  -5   8     1278.15     1289.34     28.09 o 
   5  -5   8     2250.21     2311.80     29.30 o 
   6  -5   8     1344.72     1365.83     19.03 o 
   7  -5   8       98.18       99.90      3.61 o 
   8  -5   8      205.04      209.52     10.97 o 
  -8  -4   8      152.68      159.03      6.73 o 
  -7  -4   8      307.63      319.86     10.23 o 
  -6  -4   8      272.10      273.80      5.63 o 
  -5  -4   8      396.61      380.83      6.77 o 
  -4  -4   8      151.16      147.30      3.62 o 
  -3  -4   8     5253.46     5091.36     59.56 o 
  -2  -4   8      109.86      110.07      2.94 o 
  -1  -4   8       12.27       13.13      2.53 o 
   0  -4   8       47.25       51.28      1.94 o 
   1  -4   8       33.47       43.83      2.56 o 
   2  -4   8       24.19       24.73      1.55 o 
   3  -4   8        8.07        9.31      0.91 o 
   4  -4   8       22.04       20.41      1.56 o 
   5  -4   8        5.68        6.55      1.27 o 
   6  -4   8       45.67       48.64      2.94 o 
   7  -4   8       70.52       73.69      3.09 o 
   8  -4   8       64.12       66.73      3.11 o 
  -8  -3   8       37.62       41.11      5.01 o 
  -7  -3   8        3.55        2.86      2.38 o 
  -6  -3   8      247.09      255.70      5.51 o 
  -5  -3   8      635.22      640.72      9.62 o 
  -4  -3   8       99.01       95.41      3.07 o 
  -3  -3   8      288.96      291.19      5.14 o 
  -2  -3   8     1859.51     1905.53     23.37 o 
  -1  -3   8      451.53      467.13      7.03 o 
   0  -3   8       66.24       81.58      2.61 o 
   1  -3   8     4988.97     4977.07     46.77 o 
   2  -3   8     1340.50     1315.35     17.14 o 
   3  -3   8        2.79        4.55      0.83 o 
   4  -3   8       66.39       64.58      1.99 o 
   5  -3   8        4.13        7.90      2.37 o 
   6  -3   8      146.21      148.31      3.93 o 
   7  -3   8      218.92      211.95      5.05 o 
   8  -3   8      100.25      103.83      3.86 o 
   9  -3   8       22.31       22.32      2.38 o 
  -9  -2   8      479.41      480.21     23.45 o 
  -8  -2   8     1122.07     1108.34     33.70 o 
  -7  -2   8      271.63      257.69      8.03 o 
  -6  -2   8      294.45      300.88      5.60 o 
  -5  -2   8      883.56      911.92     12.52 o 
  -4  -2   8     6174.14     6055.09     80.29 o 
  -3  -2   8      744.46      751.95      9.92 o 
  -2  -2   8     3216.17     3099.85     29.46 o 
  -1  -2   8     2792.58     2805.57     26.75 o 
   0  -2   8     1990.44     2029.87     23.78 o 
   1  -2   8     3374.95     3348.52     34.89 o 
   2  -2   8     1683.75     1669.35     18.09 o 
   3  -2   8       17.92       12.72      1.19 o 
   4  -2   8        2.78        5.02      0.59 o 
   5  -2   8      806.98      794.47     11.24 o 
   6  -2   8      603.88      603.27      9.38 o 
   7  -2   8      154.98      153.04      4.05 o 
   8  -2   8      130.49      131.11      3.90 o 
   9  -2   8       95.37       94.77      3.55 o 
  -9  -1   8        0.52        3.85      2.40 o 
  -8  -1   8       74.14       75.51      4.78 o 
  -7  -1   8      343.95      305.54     13.04 o 
  -6  -1   8      193.28      212.50      5.16 o 
  -5  -1   8      156.72      147.47      2.66 o 
  -4  -1   8      357.61      352.45      4.54 o 
  -3  -1   8       59.44       64.66      2.40 o 
  -2  -1   8       29.31       18.52      1.01 o 
  -1  -1   8       35.42       60.07      1.83 o 
   0  -1   8     2025.68     2156.94     22.74 o 
   1  -1   8      700.63      749.84      7.81 o 
   2  -1   8      265.87      236.74      3.12 o 
   3  -1   8      189.34      214.58      3.03 o 
   4  -1   8      263.91      261.12      4.01 o 
   5  -1   8       93.85      104.34      2.13 o 
   6  -1   8      112.70      122.44      3.88 o 
   7  -1   8      660.32      651.60     11.86 o 
   8  -1   8      753.48      746.87     17.02 o 
   9  -1   8        2.77        4.90      1.74 o 
  10  -1   8        1.21        1.59      1.75 o 
  -9   0   8      570.22      570.45     17.33 o 
  -8   0   8      923.95      925.93     13.95 o 
  -7   0   8      233.22      238.19      8.95 o 
  -6   0   8     1294.20     1277.37     17.02 o 
  -5   0   8      106.28      109.24      2.47 o 
  -4   0   8     1830.07     1862.22     18.52 o 
  -3   0   8      535.05      542.08      6.19 o 
  -2   0   8     1514.44     1461.27     17.68 o 
  -1   0   8      324.67      353.66      4.15 o 
   0   0   8       19.08       19.05      0.71 o 
   1   0   8     3121.96     3136.08     29.58 o 
   2   0   8     5109.77     5058.67     47.25 o 
   3   0   8      768.01      774.94      9.02 o 
   4   0   8      373.81      374.94      4.60 o 
   5   0   8     2122.31     2124.36     20.93 o 
   6   0   8     3063.99     3028.55     36.45 o 
   7   0   8     1065.67     1089.24     14.97 o 
   8   0   8      735.05      739.93     11.41 o 
   9   0   8      713.74      732.72     13.68 o 
  10   0   8      563.06      568.45     14.71 o 
  -9   1   8      472.91      476.76     13.60 o 
  -8   1   8      621.57      624.16     10.52 o 
  -7   1   8       65.16       67.58      2.76 o 
  -6   1   8       45.54       49.71      2.58 o 
  -5   1   8      550.18      532.89      9.46 o 
  -4   1   8     1286.03     1295.33     16.15 o 
  -3   1   8      240.09      246.23      7.21 o 
  -2   1   8       13.83       44.38      2.90 o 
  -1   1   8      582.55      630.89      8.12 o 
   0   1   8      501.58      552.05      5.88 o 
   1   1   8      740.84      766.00      7.82 o 
   2   1   8      175.74      181.30      2.40 o 
   3   1   8      127.96      115.58      1.84 o 
   4   1   8      864.47      836.97      8.80 o 
   5   1   8        0.64        1.77      0.55 o 
   6   1   8      281.58      284.86      4.02 o 
   7   1   8       97.55      101.29      2.94 o 
   8   1   8      933.41      922.02     13.30 o 
   9   1   8       12.90       13.85      2.41 o 
  10   1   8      230.23      227.38      8.14 o 
  -9   2   8        4.64        3.18      2.07 o 
  -8   2   8       48.98       51.27      2.92 o 
  -7   2   8      257.38      252.30      5.68 o 
  -6   2   8      525.55      509.94      8.53 o 
  -5   2   8      355.48      343.98      7.55 o 
  -4   2   8       31.67       31.47      1.72 o 
  -3   2   8      146.87      145.80      2.43 o 
  -2   2   8     2768.42     2752.87     26.42 o 
  -1   2   8     1293.85     1414.82     19.89 o 
   0   2   8      496.01      555.60      5.95 o 
   1   2   8      831.62      804.00      9.99 o 
   2   2   8     7066.10     6942.93     79.21 o 
   3   2   8      421.94      396.95      4.46 o 
   4   2   8       61.82       67.89      2.06 o 
   5   2   8      600.00      641.54      7.18 o 
   6   2   8      210.98      224.25      3.43 o 
   7   2   8      138.96      149.98      3.68 o 
   8   2   8      124.70      120.60      5.11 o 
   9   2   8       41.50       39.10      3.54 o 
  10   2   8       23.07       24.63      3.20 o 
  -8   3   8      725.09      717.60     14.60 o 
  -7   3   8      284.36      280.52      6.16 o 
  -6   3   8        4.74        7.79      1.33 o 
  -5   3   8      963.12      946.11     13.43 o 
  -4   3   8     3887.56     3692.87     44.00 o 
  -3   3   8      447.16      443.84      5.40 o 
  -2   3   8     2698.32     2775.33     26.72 o 
  -1   3   8     2282.84     2196.82     21.26 o 
   0   3   8     2585.77     2576.61     42.75 o 
   1   3   8     5349.40     5282.61     53.90 o 
   2   3   8     9158.21     8695.87     98.97 o 
   3   3   8     5030.62     4979.21     57.42 o 
   4   3   8     1029.15     1130.06     13.42 o 
   5   3   8      914.80      901.50     10.55 o 
   6   3   8     2204.97     2220.42     24.03 o 
   7   3   8      650.29      648.69     11.13 o 
   8   3   8        1.14        2.31      1.57 o 
   9   3   8      286.70      281.63      8.70 o 
  10   3   8      406.95      418.44     11.61 o 
  -8   4   8       12.93       13.64      2.69 o 
  -7   4   8       13.02       10.47      1.65 o 
  -6   4   8     2119.02     2036.27     26.50 o 
  -5   4   8      217.63      214.82      4.87 o 
  -4   4   8      128.00      119.73      4.15 o 
  -3   4   8      155.01      145.32      3.81 o 
  -2   4   8      282.12      310.18      4.13 o 
  -1   4   8      469.38      474.44      5.56 o 
   0   4   8        2.26        4.60      0.79 o 
   1   4   8       27.28       37.09      0.89 o 
   2   4   8     1409.11     1491.79     21.60 o 
   3   4   8       64.60       66.68      2.48 o 
   4   4   8      205.60      230.51      9.04 o 
   5   4   8      327.07      331.53      5.64 o 
   6   4   8      261.20      261.70      5.00 o 
   7   4   8       49.77       54.89      2.28 o 
   8   4   8     2327.85     2250.95     36.63 o 
   9   4   8      461.79      458.84     11.73 o 
  10   4   8        2.38        3.02      1.96 o 
  -7   5   8      321.42      316.71      7.03 o 
  -6   5   8      168.16      159.57      4.50 o 
  -5   5   8      272.52      276.83      5.88 o 
  -4   5   8      520.55      501.23      8.30 o 
  -3   5   8        4.41        4.91      1.15 o 
  -2   5   8     2465.72     2529.64     24.86 o 
  -1   5   8      661.43      659.49      7.48 o 
   0   5   8      170.40      165.29      2.81 o 
   1   5   8      149.44      166.42      2.53 o 
   2   5   8     1262.57     1267.07     16.18 o 
   3   5   8      283.50      271.44      4.81 o 
   4   5   8      119.50      122.53      3.01 o 
   5   5   8       42.64       43.59      1.92 o 
   6   5   8     1197.71     1187.56     15.80 o 
   7   5   8      766.51      774.54     11.33 o 
   8   5   8        8.97        8.53      1.34 o 
   9   5   8      265.61      271.72     12.24 o 
  10   5   8      361.88      375.41     10.72 o 
  -7   6   8     1111.25     1048.25     31.00 o 
  -6   6   8        4.56        7.60      1.54 o 
  -5   6   8      579.59      578.09      9.83 o 
  -4   6   8     2079.73     2089.99     26.86 o 
  -3   6   8     1014.16     1015.51     14.20 o 
  -2   6   8      427.28      423.76      7.11 o 
  -1   6   8      471.56      483.84      6.01 o 
   0   6   8       51.12       58.79      2.50 o 
   1   6   8      143.44      150.57      6.39 o 
   2   6   8        2.80        2.63      0.83 o 
   3   6   8      154.55      150.51      3.45 o 
   4   6   8       17.33       16.10      1.38 o 
   5   6   8      189.82      184.78      4.08 o 
   6   6   8       63.04       65.31      3.03 o 
   7   6   8      121.16      118.36      3.45 o 
   8   6   8      321.10      310.00      6.19 o 
   9   6   8      122.96      131.73      6.43 o 
  10   6   8      139.01      152.90      6.33 o 
  -6   7   8       35.30       31.64      2.86 o 
  -5   7   8       42.35       49.00      2.70 o 
  -4   7   8       25.04       29.01      2.17 o 
  -3   7   8      333.14      330.01      6.35 o 
  -2   7   8      551.80      573.30      9.10 o 
  -1   7   8      512.57      526.79      7.36 o 
   0   7   8       30.38       27.17      1.95 o 
   1   7   8      217.40      199.67      4.28 o 
   2   7   8     1369.07     1352.02     17.69 o 
   3   7   8     1077.63     1050.75     14.30 o 
   4   7   8     1146.20     1159.35     17.85 o 
   5   7   8      253.50      249.20      5.87 o 
   6   7   8      333.80      312.61      6.94 o 
   7   7   8      574.80      575.28     10.77 o 
   8   7   8      461.47      452.24      9.27 o 
   9   7   8      237.24      248.54      8.75 o 
  -5   8   8        7.47       10.39      1.71 o 
  -4   8   8      178.87      192.94      5.92 o 
  -3   8   8      121.10      130.70      4.54 o 
  -2   8   8      116.70      117.00      7.63 o 
  -1   8   8      934.75      920.68     19.21 o 
   0   8   8       44.14       39.65      2.01 o 
   1   8   8       57.99       63.64      4.59 o 
   2   8   8     1483.68     1460.22     27.60 o 
   3   8   8     2272.96     2204.30     31.61 o 
   4   8   8      406.25      405.01      7.21 o 
   5   8   8      657.48      656.48     10.25 o 
   6   8   8     1534.37     1567.97     20.83 o 
   7   8   8     1195.21     1197.81     17.00 o 
   8   8   8      256.73      277.42      9.04 o 
   9   8   8       49.40       54.54      5.72 o 
  -4   9   8       31.96       35.93      5.40 o 
  -3   9   8       31.30       28.87      3.25 o 
  -2   9   8      371.43      392.08     10.71 o 
  -1   9   8      634.08      639.02     14.95 o 
   0   9   8       68.21       66.43      3.90 o 
   1   9   8        4.90        8.17      1.85 o 
   2   9   8      156.20      151.51      7.62 o 
   3   9   8        0.59        3.95      1.48 o 
   4   9   8      115.56      114.14      3.81 o 
   5   9   8      105.92      110.93      5.80 o 
   6   9   8        8.12       10.46      6.36 o 
   7   9   8       12.93       11.84      2.64 o 
   8   9   8      270.24      274.38      9.31 o 
   9   9   8      193.52      215.56     11.76 o 
  -3  10   8      193.60      205.71     11.45 o 
  -2  10   8       86.67      100.31      7.95 o 
  -1  10   8      660.19      667.52     20.98 o 
   0  10   8       34.41       32.59      4.93 o 
   1  10   8        5.35        4.33      1.01 o 
   2  10   8      425.35      427.09     11.67 o 
   3  10   8      596.30      597.22     14.24 o 
   4  10   8        3.05        6.04      1.91 o 
   5  10   8        1.84        1.19      1.74 o 
   6  10   8        3.00        2.05      2.46 o 
   7  10   8       32.46       30.00      3.74 o 
   2  11   8      137.41      131.94      5.79 o 
   3  11   8      652.64      662.31     26.39 o 
   4  11   8       48.13       52.40      4.43 o 
   5  11   8       70.71       69.30      4.85 o 
  -3  -9   9      423.52      429.87      9.90 o 
  -2  -9   9      102.46      101.73      3.77 o 
  -1  -9   9       26.40       24.23      2.14 o 
   0  -9   9      142.33      147.32      4.48 o 
   1  -9   9      583.92      573.57     20.83 o 
  -6  -8   9       46.34       55.96      6.68 o 
  -5  -8   9      193.23      188.47      5.22 o 
  -4  -8   9       15.69       17.24      1.94 o 
  -3  -8   9       57.91       62.50      2.90 o 
  -2  -8   9      240.06      227.78      5.56 o 
  -1  -8   9      118.32      123.01      3.95 o 
   0  -8   9       40.86       47.05      2.59 o 
   1  -8   9       40.96       39.56      2.99 o 
   2  -8   9       13.55       17.98      2.85 o 
   3  -8   9        7.05       11.67      2.40 o 
  -7  -7   9        4.61        5.47      1.40 o 
  -6  -7   9        0.74        1.89      1.24 o 
  -5  -7   9        3.33        4.73      1.94 o 
  -4  -7   9       19.51       16.46      1.76 o 
  -3  -7   9      620.05      592.39      9.93 o 
  -2  -7   9      301.72      280.45      5.98 o 
  -1  -7   9       16.31       15.60      1.65 o 
   0  -7   9      292.40      287.59      5.98 o 
   1  -7   9     1378.28     1327.84     21.07 o 
   2  -7   9      970.57      996.05     17.08 o 
   3  -7   9       53.75       49.95      4.37 o 
   4  -7   9       57.21       61.09      4.27 o 
   5  -7   9      371.13      395.85     11.70 o 
  -7  -6   9       12.91       14.50      1.80 o 
  -6  -6   9       62.95       57.61      2.78 o 
  -5  -6   9      725.00      691.85     11.14 o 
  -4  -6   9      218.65      215.85      5.02 o 
  -3  -6   9      993.11      923.43     13.49 o 
  -2  -6   9      176.97      162.15      4.13 o 
  -1  -6   9      368.64      388.91      7.03 o 
   0  -6   9      508.13      494.24     11.61 o 
   1  -6   9     1138.72     1066.86     14.85 o 
   2  -6   9      709.80      713.86     10.90 o 
   3  -6   9       46.48       46.84      3.51 o 
   4  -6   9      110.64      113.14      5.43 o 
   5  -6   9      370.91      372.24     10.95 o 
   6  -6   9       98.39       98.91      5.34 o 
  -8  -5   9      102.39      105.76      5.68 o 
  -7  -5   9      317.10      335.26      6.92 o 
  -6  -5   9       31.41       32.15      2.30 o 
  -5  -5   9      100.65      104.19      3.44 o 
  -4  -5   9      215.81      213.85      4.83 o 
  -3  -5   9      112.22      101.12      3.14 o 
  -2  -5   9       13.38        8.97      1.25 o 
  -1  -5   9     1600.49     1490.91     19.42 o 
   0  -5   9      734.42      660.89      9.93 o 
   1  -5   9        0.46        0.83      0.85 o 
   2  -5   9       16.18       24.83      2.67 o 
   3  -5   9      170.44      170.36      4.01 o 
   4  -5   9      136.39      131.05      5.61 o 
   5  -5   9      154.56      161.94      6.47 o 
   6  -5   9        1.95        8.55      2.37 o 
   7  -5   9       33.81       36.52      2.91 o 
  -8  -4   9     1034.76     1050.82     22.69 o 
  -7  -4   9      376.87      381.34      8.38 o 
  -6  -4   9      949.28      953.31     13.85 o 
  -5  -4   9     2567.70     2470.58     30.81 o 
  -4  -4   9      234.77      242.19      4.98 o 
  -3  -4   9     2701.67     2638.07     32.24 o 
  -2  -4   9     1295.60     1274.68     16.72 o 
  -1  -4   9      485.92      479.27      7.54 o 
   0  -4   9      760.61      732.21     10.41 o 
   1  -4   9     2092.99     2065.06     25.47 o 
   2  -4   9     1594.79     1593.00     24.68 o 
   3  -4   9      131.37      128.64      2.53 o 
   4  -4   9      176.55      191.04      4.21 o 
   5  -4   9     1078.28     1082.46     15.13 o 
   6  -4   9     1065.99     1067.91     18.43 o 
   7  -4   9      230.32      235.96      5.58 o 
   8  -4   9      542.16      551.35      9.95 o 
  -8  -3   9      882.47      923.07     20.39 o 
  -7  -3   9       48.20       45.16      5.01 o 
  -6  -3   9        9.74       11.68      1.42 o 
  -5  -3   9      468.13      469.58      7.76 o 
  -4  -3   9     1076.82     1060.84     14.39 o 
  -3  -3   9      547.34      524.92      8.06 o 
  -2  -3   9       23.47       21.10      1.44 o 
  -1  -3   9       20.73       20.58      1.35 o 
   0  -3   9       48.07       65.45      2.28 o 
   1  -3   9      191.49      169.29      2.62 o 
   2  -3   9       36.04       38.28      1.35 o 
   3  -3   9      457.08      445.37      5.55 o 
   4  -3   9      390.46      397.24      5.25 o 
   5  -3   9      223.64      239.16      4.95 o 
   6  -3   9       41.09       39.17      2.28 o 
   7  -3   9      996.20      981.82     16.24 o 
   8  -3   9      127.42      127.08      4.02 o 
   9  -3   9       56.32       60.31      3.22 o 
  -9  -2   9        9.41       10.17      3.97 o 
  -8  -2   9       34.99       36.47      5.80 o 
  -7  -2   9      201.94      194.18      6.91 o 
  -6  -2   9      157.62      149.44      5.51 o 
  -5  -2   9       33.32       33.81      2.04 o 
  -4  -2   9     2674.65     2642.18     31.98 o 
  -3  -2   9      871.26      847.71     11.58 o 
  -2  -2   9      620.18      623.63      8.81 o 
  -1  -2   9     1209.34     1234.58     12.46 o 
   0  -2   9      119.85      111.52      2.90 o 
   1  -2   9     1014.47     1040.83     11.73 o 
   2  -2   9     1391.50     1379.28     17.12 o 
   3  -2   9       91.83       88.08      2.07 o 
   4  -2   9       51.43       56.62      1.71 o 
   5  -2   9     1161.38     1167.60     18.15 o 
   6  -2   9      818.08      813.85     13.90 o 
   7  -2   9        4.69        4.94      1.40 o 
   8  -2   9       91.67       91.98      3.34 o 
   9  -2   9       81.50       87.20      3.41 o 
  -9  -1   9      348.99      342.58     14.94 o 
  -8  -1   9     1597.24     1654.58     32.41 o 
  -7  -1   9       61.80       61.69      3.87 o 
  -6  -1   9      105.27      106.29     11.76 o 
  -5  -1   9     1443.76     1414.39     14.72 o 
  -4  -1   9     1310.07     1328.30     13.70 o 
  -3  -1   9      838.85      876.24     10.15 o 
  -2  -1   9     1037.43     1096.37     11.27 o 
  -1  -1   9     2253.60     2364.85     25.03 o 
   0  -1   9      657.14      594.22      6.45 o 
   1  -1   9     3027.59     3031.95     28.84 o 
   2  -1   9     7685.46     7577.50     70.44 o 
   3  -1   9     2150.76     2184.82     21.31 o 
   4  -1   9      572.36      575.79      7.39 o 
   5  -1   9     2277.28     2256.87     22.36 o 
   6  -1   9     2874.13     2880.41     35.04 o 
   7  -1   9      160.79      158.23      4.00 o 
   8  -1   9       59.82       58.76      3.17 o 
   9  -1   9      378.76      385.49     11.24 o 
  -9   0   9       11.26       13.99      3.97 o 
  -8   0   9       41.70       48.16      6.60 o 
  -7   0   9       26.99       32.36      2.16 o 
  -6   0   9      227.17      229.52      5.78 o 
  -5   0   9     1431.28     1382.76     15.77 o 
  -4   0   9      918.44      911.23     10.82 o 
  -3   0   9      541.66      540.94      6.93 o 
  -2   0   9     3463.02     3622.44     41.98 o 
  -1   0   9       25.85       28.62      0.93 o 
   0   0   9      297.86      316.41      4.17 o 
   1   0   9      229.37      251.96      3.21 o 
   2   0   9      501.18      473.51      5.34 o 
   3   0   9       80.42      102.30      2.04 o 
   4   0   9       81.54       90.69      2.86 o 
   5   0   9      175.69      197.89      3.11 o 
   6   0   9       20.60       21.79      1.35 o 
   7   0   9        3.83        7.00      1.16 o 
   8   0   9       76.71       74.54      2.84 o 
   9   0   9        1.06       -0.64      2.38 o 
  10   0   9        5.16        5.56      3.34 o 
  -8   1   9      171.42      172.09      5.50 o 
  -7   1   9      119.51      117.22      4.92 o 
  -6   1   9      157.23      151.73      4.54 o 
  -5   1   9      712.57      717.96     12.03 o 
  -4   1   9      969.10      977.80     16.68 o 
  -3   1   9     1865.09     1829.43     19.96 o 
  -2   1   9     2533.80     2507.67     24.23 o 
  -1   1   9     3280.17     3458.98     35.69 o 
   0   1   9       11.33       20.47      0.82 o 
   1   1   9      981.51      937.28      9.50 o 
   2   1   9     6824.84     6773.14     62.96 o 
   3   1   9      463.31      448.88      5.14 o 
   4   1   9       11.57       13.55      0.79 o 
   5   1   9      703.09      712.59     12.97 o 
   6   1   9     1353.92     1362.32     14.17 o 
   7   1   9       91.62       99.13      2.93 o 
   8   1   9       33.02       35.87      3.37 o 
   9   1   9      247.71      252.89      8.32 o 
  10   1   9      437.11      433.32     15.50 o 
  -8   2   9     1137.18     1122.07     19.27 o 
  -7   2   9      110.67      112.34      3.68 o 
  -6   2   9      387.53      366.84      6.85 o 
  -5   2   9       55.46       55.44      2.30 o 
  -4   2   9     2874.38     2788.04     33.72 o 
  -3   2   9     1908.83     1904.09     18.91 o 
  -2   2   9      291.94      297.54      3.89 o 
  -1   2   9      997.50      934.32     10.53 o 
   0   2   9     3108.33     3235.26     38.79 o 
   1   2   9     1580.84     1609.92     16.07 o 
   2   2   9      125.91      140.60      1.91 o 
   3   2   9        2.62        6.09      1.17 o 
   4   2   9      248.76      265.71      4.43 o 
   5   2   9        5.42        9.30      1.28 o 
   6   2   9      286.45      298.25      5.43 o 
   7   2   9      200.55      207.07      5.10 o 
   8   2   9      441.77      437.89     11.11 o 
   9   2   9       17.22       14.90      2.41 o 
  10   2   9        6.20        8.88      2.41 o 
  -8   3   9        7.13        7.61      1.60 o 
  -7   3   9       23.48       26.78      2.27 o 
  -6   3   9       79.34       78.06      3.01 o 
  -5   3   9       26.19       22.59      1.81 o 
  -4   3   9      367.44      360.74      6.31 o 
  -3   3   9       61.91       58.40      1.63 o 
  -2   3   9       30.67       35.44      1.43 o 
  -1   3   9        5.54        7.23      0.82 o 
   0   3   9      792.57      788.78      8.28 o 
   1   3   9       21.54       22.53      1.27 o 
   2   3   9     1453.81     1469.36     18.17 o 
   3   3   9        9.66       10.97      1.24 o 
   4   3   9       33.23       31.17      1.53 o 
   5   3   9       95.41       95.57      2.64 o 
   6   3   9      387.25      380.66      7.00 o 
   7   3   9      249.89      254.31      5.89 o 
   8   3   9      487.66      496.02     12.07 o 
   9   3   9      294.97      297.34     10.41 o 
  10   3   9        1.89        2.09      2.54 o 
  -8   4   9     1607.54     1587.96     43.40 o 
  -7   4   9      115.72      121.23      4.07 o 
  -6   4   9      543.34      536.08      9.28 o 
  -5   4   9      285.35      274.35      5.70 o 
  -4   4   9      413.43      416.58      7.15 o 
  -3   4   9     1015.16      970.83     13.34 o 
  -2   4   9     2603.90     2657.94     25.91 o 
  -1   4   9      955.56      960.59     13.26 o 
   0   4   9       48.52       52.26      1.46 o 
   1   4   9      709.12      669.97      8.96 o 
   2   4   9     2976.97     2932.60     34.76 o 
   3   4   9     2010.24     1992.84     24.30 o 
   4   4   9      246.40      224.75      4.28 o 
   5   4   9     1946.82     1908.30     23.67 o 
   6   4   9     6987.00     6987.27     80.84 o 
   7   4   9     1337.72     1326.16     17.54 o 
   8   4   9        6.83        7.50      1.59 o 
   9   4   9      816.95      826.78     18.17 o 
  10   4   9     1212.45     1223.02     32.67 o 
  -7   5   9      129.04      131.62      4.34 o 
  -6   5   9       35.75       36.23      2.50 o 
  -5   5   9       98.50      101.00      3.38 o 
  -4   5   9      577.49      575.25      9.27 o 
  -3   5   9       50.17       59.71      4.45 o 
  -2   5   9     1692.28     1677.34     18.68 o 
  -1   5   9      725.34      761.67      8.49 o 
   0   5   9       17.13       16.91      1.01 o 
   1   5   9      298.82      301.68      5.21 o 
   2   5   9     1621.18     1592.77     25.35 o 
   3   5   9      153.18      140.74      3.23 o 
   4   5   9      247.47      242.71      4.82 o 
   5   5   9      135.84      149.54      4.27 o 
   6   5   9      118.35      124.02      3.37 o 
   7   5   9       34.89       41.78      4.31 o 
   8   5   9       35.50       35.82      2.20 o 
   9   5   9       43.00       48.65      4.61 o 
  10   5   9       56.71       60.56      4.25 o 
  -7   6   9      246.92      236.55     11.45 o 
  -6   6   9        3.19        8.64      1.55 o 
  -5   6   9       99.30       99.85      3.52 o 
  -4   6   9       33.29       39.30      2.39 o 
  -3   6   9       10.98       11.96      1.62 o 
  -2   6   9      725.33      735.08     11.73 o 
  -1   6   9      980.62      973.81     14.97 o 
   0   6   9       65.48       72.91      2.67 o 
   1   6   9       47.81       46.36      1.93 o 
   2   6   9     2265.02     2203.90     27.09 o 
   3   6   9     1859.79     1814.27     22.77 o 
   4   6   9       36.89       36.73      3.02 o 
   5   6   9       31.82       32.11      1.91 o 
   6   6   9      768.46      770.24     11.35 o 
   7   6   9       92.04       94.98      4.24 o 
   8   6   9       37.41       38.74      2.98 o 
   9   6   9        8.73       10.34      1.71 o 
  10   6   9       59.25       58.28      3.98 o 
  -6   7   9       81.54       79.53      6.36 o 
  -5   7   9        4.60        3.95      1.14 o 
  -4   7   9     1013.86      997.59     14.73 o 
  -3   7   9      859.40      852.00     15.00 o 
  -2   7   9      596.71      606.89     15.58 o 
  -1   7   9     1010.67     1022.22     14.83 o 
   0   7   9     1874.08     1896.41     23.93 o 
   1   7   9     1833.99     1811.47     22.95 o 
   2   7   9     1202.05     1205.75     16.11 o 
   3   7   9     1371.09     1370.17     18.00 o 
   4   7   9      232.57      233.01      4.89 o 
   5   7   9      348.35      332.97      6.21 o 
   6   7   9     1126.57     1102.56     15.38 o 
   7   7   9      323.03      329.06      6.49 o 
   8   7   9       58.66       56.05      2.71 o 
   9   7   9       13.96       14.81      2.04 o 
  -4   8   9       50.38       46.49      4.05 o 
  -3   8   9        7.75       14.70      3.74 o 
  -2   8   9      361.22      368.65     14.94 o 
  -1   8   9      328.77      318.38      9.16 o 
   0   8   9       20.58       21.55      1.70 o 
   1   8   9      314.55      286.40     13.72 o 
   2   8   9      216.87      208.49      4.63 o 
   3   8   9      317.39      311.90      6.04 o 
   4   8   9        5.15        4.34      2.43 o 
   5   8   9        3.61        6.81      1.57 o 
   6   8   9      333.30      324.69      7.42 o 
   7   8   9      161.12      163.47      4.43 o 
   8   8   9      128.60      129.15      4.86 o 
   9   8   9      150.41      152.44      6.73 o 
  -3   9   9      120.15      129.29      5.98 o 
  -2   9   9      189.48      196.54      7.15 o 
  -1   9   9      336.32      350.99     10.41 o 
   0   9   9       10.85       11.17      1.67 o 
   1   9   9      121.20      117.39      4.07 o 
   2   9   9      314.09      311.58      7.09 o 
   3   9   9      118.73      113.49      4.06 o 
   4   9   9        2.47        2.86      1.65 o 
   5   9   9        3.51        2.07      1.22 o 
   6   9   9      482.94      482.61     10.24 o 
   7   9   9      656.60      666.32     16.11 o 
   8   9   9       40.43       39.93      3.93 o 
  -2  10   9       18.42       18.93      2.59 o 
  -1  10   9       11.97       10.33      3.50 o 
   0  10   9       31.30       35.65      3.65 o 
   1  10   9        3.23        2.42      0.93 o 
   2  10   9      236.34      229.35      7.41 o 
   3  10   9      100.92      114.50     11.74 o 
   4  10   9      132.82      129.75      9.06 o 
   5  10   9      128.99      124.08      6.52 o 
   6  10   9        0.17       -0.37      1.79 o 
   7  10   9        0.06       -1.63      1.63 o 
   2  11   9      429.42      440.95     11.79 o 
   3  11   9      357.40      354.75     17.25 o 
   4  11   9       78.89       81.42      6.20 o 
   5  11   9       48.28       52.46      6.68 o 
  -2  -9  10      382.86      381.05     16.06 o 
  -1  -9  10      513.74      516.45     11.06 o 
   0  -9  10       10.67       12.18      2.06 o 
  -5  -8  10      863.84      828.05     19.44 o 
  -4  -8  10      501.06      487.94      9.26 o 
  -3  -8  10      690.04      649.13     11.11 o 
  -2  -8  10     1142.49     1127.13     16.68 o 
  -1  -8  10      363.80      379.85      7.62 o 
   0  -8  10      448.05      432.57      8.26 o 
   1  -8  10     1093.14     1106.51     18.95 o 
   2  -8  10      301.58      313.70     10.10 o 
   3  -8  10        3.96        7.47      3.02 o 
  -6  -7  10       21.48       25.20      2.27 o 
  -5  -7  10      932.07      937.28     14.48 o 
  -4  -7  10      302.56      307.84      6.63 o 
  -3  -7  10       23.05       22.46      1.96 o 
  -2  -7  10      234.28      239.20      5.56 o 
  -1  -7  10      923.29      866.79     14.11 o 
   0  -7  10       17.57       16.71      1.74 o 
   1  -7  10       23.87       26.74      2.08 o 
   2  -7  10        2.45        4.63      1.65 o 
   3  -7  10       21.70       25.88      3.25 o 
   4  -7  10        4.03        7.87      2.24 o 
  -7  -6  10       46.48       50.25      3.28 o 
  -6  -6  10      102.63      101.76      3.71 o 
  -5  -6  10       96.04       98.86      3.57 o 
  -4  -6  10       92.05       88.95      3.26 o 
  -3  -6  10       49.39       47.34      2.38 o 
  -2  -6  10        0.26        2.05      1.03 o 
  -1  -6  10      629.68      577.92      9.44 o 
   0  -6  10      171.75      162.55      4.17 o 
   1  -6  10      490.99      466.82      8.04 o 
   2  -6  10       66.84       63.33      2.60 o 
   3  -6  10       81.25       76.47      4.48 o 
   4  -6  10      143.19      156.82      7.39 o 
   5  -6  10      714.60      754.46     25.20 o 
   6  -6  10       80.62       84.15      6.04 o 
  -7  -5  10      114.03      120.96      3.98 o 
  -6  -5  10       41.53       36.93      2.46 o 
  -5  -5  10      872.13      870.98     13.11 o 
  -4  -5  10      722.05      705.60     10.94 o 
  -3  -5  10       77.82       80.24      4.97 o 
  -2  -5  10       53.17       60.03      2.46 o 
  -1  -5  10     1089.62     1012.20     14.18 o 
   0  -5  10      549.14      519.02      8.40 o 
   1  -5  10      102.64      105.73      3.10 o 
   2  -5  10      177.77      192.01      5.12 o 
   3  -5  10      271.10      272.47      5.45 o 
   4  -5  10      499.61      512.10     14.86 o 
   5  -5  10      904.00      947.75     29.25 o 
   6  -5  10      558.04      551.73     14.10 o 
   7  -5  10        3.85        3.80      1.51 o 
  -8  -4  10      138.75      139.40      9.54 o 
  -7  -4  10       33.87       39.75      3.75 o 
  -6  -4  10       31.20       31.82      2.22 o 
  -5  -4  10      399.80      390.23      7.17 o 
  -4  -4  10       24.21       23.61      2.19 o 
  -3  -4  10       58.59       57.00      2.34 o 
  -2  -4  10      121.83      124.76      3.37 o 
  -1  -4  10      103.69      105.58      3.00 o 
   0  -4  10       33.25       42.47      1.98 o 
   1  -4  10      181.18      189.83      4.11 o 
   2  -4  10        2.93        4.82      1.45 o 
   3  -4  10      192.65      193.31      4.22 o 
   4  -4  10      210.59      224.90      5.50 o 
   5  -4  10        0.99        1.83      1.08 o 
   6  -4  10       28.92       30.51      2.18 o 
   7  -4  10       43.56       45.79      2.59 o 
   8  -4  10       83.86       84.34      3.30 o 
  -8  -3  10        6.27        6.42      2.24 o 
  -7  -3  10        2.33        1.21      1.63 o 
  -6  -3  10       37.38       38.89      2.23 o 
  -5  -3  10      279.03      275.99      6.17 o 
  -4  -3  10      880.49      873.37     12.39 o 
  -3  -3  10     3131.91     3016.09     36.35 o 
  -2  -3  10     1322.69     1297.98     16.90 o 
  -1  -3  10      382.73      379.38      6.24 o 
   0  -3  10     1450.01     1454.23     18.49 o 
   1  -3  10     3707.34     3629.40     42.90 o 
   2  -3  10     2104.51     2031.58     38.34 o 
   3  -3  10      373.76      385.42      5.05 o 
   4  -3  10      888.28      892.61      9.98 o 
   5  -3  10     2454.88     2488.84     30.85 o 
   6  -3  10      877.43      871.95     12.91 o 
   7  -3  10       36.41       35.35      2.36 o 
   8  -3  10       54.17       55.92      2.74 o 
  -8  -2  10      260.77      255.05     10.65 o 
  -7  -2  10        2.44        3.30      1.79 o 
  -6  -2  10       72.61       78.11      4.37 o 
  -5  -2  10     1434.83     1391.15     24.78 o 
  -4  -2  10      491.38      490.04      7.78 o 
  -3  -2  10      120.59      114.32      2.97 o 
  -2  -2  10      114.39      122.60      2.98 o 
  -1  -2  10     3840.89     3737.28     43.91 o 
   0  -2  10     1689.45     1698.58     23.41 o 
   1  -2  10      280.91      274.30      3.99 o 
   2  -2  10      428.63      431.43      5.74 o 
   3  -2  10       72.28       70.75      1.97 o 
   4  -2  10      128.72      129.08      2.49 o 
   5  -2  10       44.39       40.34      2.22 o 
   6  -2  10        3.17        3.74      1.52 o 
   7  -2  10       23.09       22.79      2.23 o 
   8  -2  10        0.29        1.40      1.30 o 
   9  -2  10        5.13        8.72      2.28 o 
  -8  -1  10       11.87       11.43      2.69 o 
  -7  -1  10        6.10        7.64      2.46 o 
  -6  -1  10       62.96       57.51      3.58 o 
  -5  -1  10        4.05        7.50      1.42 o 
  -4  -1  10      392.29      381.24      6.40 o 
  -3  -1  10        1.13        2.11      1.30 o 
  -2  -1  10        4.05        5.44      0.59 o 
  -1  -1  10     1213.09     1228.25     13.70 o 
   0  -1  10     1951.57     2006.32     19.56 o 
   1  -1  10       62.86       72.29      1.52 o 
   2  -1  10       59.94       61.66      1.46 o 
   3  -1  10     1140.24     1097.59     11.44 o 
   4  -1  10      486.06      487.00      6.56 o 
   5  -1  10      102.88      107.27      2.28 o 
   6  -1  10       87.77       85.12      2.75 o 
   7  -1  10        7.54        7.46      1.24 o 
   8  -1  10        6.93        7.62      1.28 o 
   9  -1  10       44.01       50.52      4.27 o 
  -8   0  10     1864.19     1917.27     36.84 o 
  -7   0  10      998.67      986.60     20.95 o 
  -6   0  10       71.98       90.19      3.30 o 
  -5   0  10     3170.32     3222.70     34.27 o 
  -4   0  10     3167.74     3087.34     29.96 o 
  -3   0  10     1434.11     1380.77     15.61 o 
  -2   0  10     1211.36     1197.90     14.30 o 
  -1   0  10     2430.11     2357.97     22.81 o 
   0   0  10     2035.94     2090.67     20.28 o 
   1   0  10     1169.56     1261.95     12.67 o 
   2   0  10     1659.49     1599.91     15.79 o 
   3   0  10      183.80      176.11      2.94 o 
   4   0  10      485.70      507.95      6.01 o 
   5   0  10     3029.79     3082.88     30.01 o 
   6   0  10     2537.89     2565.75     27.71 o 
   7   0  10       65.90       67.47      2.51 o 
   8   0  10      321.34      322.10      9.33 o 
   9   0  10     1021.05     1051.66     22.35 o 
  -8   1  10      411.60      412.28     11.90 o 
  -7   1  10      171.43      165.63      6.36 o 
  -6   1  10        3.52        5.69      1.48 o 
  -5   1  10      359.65      329.49      6.03 o 
  -4   1  10      905.93      900.76      9.89 o 
  -3   1  10       14.50       12.83      1.02 o 
  -2   1  10      788.69      840.45      9.81 o 
  -1   1  10      145.30      158.86      2.74 o 
   0   1  10     1024.47     1103.19     11.21 o 
   1   1  10     1010.50     1074.88     10.89 o 
   2   1  10     1880.11     1933.79     18.75 o 
   3   1  10       15.55       15.57      0.85 o 
   4   1  10        8.81       10.00      0.69 o 
   5   1  10      475.74      494.28      5.95 o 
   6   1  10       84.76       88.05      2.06 o 
   7   1  10       53.03       44.16      3.25 o 
   8   1  10       16.96       15.78      3.18 o 
   9   1  10       40.33       41.91      3.87 o 
  10   1  10        5.96        7.95      3.66 o 
  -8   2  10      105.10      110.98      3.94 o 
  -7   2  10        0.73        2.83      1.16 o 
  -6   2  10     1160.12     1121.85     15.81 o 
  -5   2  10       14.86       22.25      2.22 o 
  -4   2  10       11.97       14.03      1.37 o 
  -3   2  10        1.50        3.72      1.25 o 
  -2   2  10      432.35      443.10      6.77 o 
  -1   2  10       41.16       40.36      1.28 o 
   0   2  10      442.39      465.40      5.31 o 
   1   2  10     2030.86     2147.61     20.68 o 
   2   2  10     1923.79     1821.47     17.67 o 
   3   2  10      373.73      379.25      5.91 o 
   4   2  10      102.05      101.03      2.59 o 
   5   2  10     1844.34     1859.80     23.00 o 
   6   2  10     3603.79     3532.25     42.07 o 
   7   2  10       91.09       99.28      3.47 o 
   8   2  10       14.39       18.23      7.23 o 
   9   2  10      320.29      322.37      9.67 o 
  10   2  10      177.01      188.74      7.47 o 
  -8   3  10      434.68      444.16      9.88 o 
  -7   3  10      174.97      172.85      4.79 o 
  -6   3  10        3.09        5.34      1.63 o 
  -5   3  10      262.90      258.39      5.37 o 
  -4   3  10     1423.14     1371.55     18.05 o 
  -3   3  10      755.80      790.09      8.82 o 
  -2   3  10        7.13       13.14      2.10 o 
  -1   3  10     1197.80     1180.18     22.10 o 
   0   3  10     3482.40     3485.63     33.38 o 
   1   3  10      832.63      796.09     10.65 o 
   2   3  10     1861.63     1892.35     23.07 o 
   3   3  10     1999.40     2049.37     24.92 o 
   4   3  10     1048.78     1039.99     13.67 o 
   5   3  10     1503.20     1521.56     19.31 o 
   6   3  10     1622.95     1606.54     20.46 o 
   7   3  10       62.04       63.95      2.45 o 
   8   3  10       10.14       11.74      2.13 o 
   9   3  10      171.98      185.16      9.14 o 
  10   3  10      227.34      219.01      8.03 o 
  -7   4  10      137.45      135.75      4.36 o 
  -6   4  10       25.15       28.15      2.20 o 
  -5   4  10      221.94      225.96      5.13 o 
  -4   4  10        1.36        2.05      1.02 o 
  -3   4  10      257.01      256.06      5.00 o 
  -2   4  10     2686.54     2692.25     28.82 o 
  -1   4  10        3.95        8.52      1.16 o 
   0   4  10     1291.63     1253.89     29.99 o 
   1   4  10        2.75        6.43      0.99 o 
   2   4  10      498.96      484.52      7.30 o 
   3   4  10       26.82       22.49      2.27 o 
   4   4  10      782.01      787.65     10.97 o 
   5   4  10       18.35       15.93      1.38 o 
   6   4  10      662.05      643.11      9.66 o 
   7   4  10       41.00       37.98      2.68 o 
   8   4  10      219.81      213.85      5.61 o 
   9   4  10        2.79        3.09      1.85 o 
  10   4  10       22.00       27.38      3.43 o 
  -7   5  10      255.54      255.40      7.31 o 
  -6   5  10      144.59      146.32      4.41 o 
  -5   5  10      672.03      663.96     10.74 o 
  -4   5  10     1642.01     1645.42     21.66 o 
  -3   5  10     1948.26     1948.25     24.74 o 
  -2   5  10      189.75      196.99      3.24 o 
  -1   5  10     1180.48     1181.76     13.79 o 
   0   5  10     3766.65     3725.13     50.42 o 
   1   5  10     1249.07     1261.99     16.34 o 
   2   5  10     2181.60     2152.55     26.36 o 
   3   5  10      781.12      786.24     11.00 o 
   4   5  10        3.73        4.87      0.96 o 
   5   5  10      437.83      432.68      7.14 o 
   6   5  10     1652.11     1585.64     20.55 o 
   7   5  10      215.47      229.17      5.97 o 
   8   5  10      122.38      107.45      3.41 o 
   9   5  10      672.09      672.99     15.69 o 
  10   5  10      420.94      451.04     12.40 o 
  -6   6  10       60.75       63.31      3.02 o 
  -5   6  10       23.24       25.32      2.10 o 
  -4   6  10      776.03      784.97     12.09 o 
  -3   6  10      641.85      657.96     11.85 o 
  -2   6  10       11.60       14.63      1.66 o 
  -1   6  10      196.57      209.77      7.23 o 
   0   6  10     1084.40     1082.85     16.70 o 
   1   6  10      147.90      142.16      3.44 o 
   2   6  10      163.19      158.31      3.71 o 
   3   6  10      222.63      221.82      4.57 o 
   4   6  10       31.23       28.84      1.84 o 
   5   6  10       23.78       25.41      1.77 o 
   6   6  10      125.45      120.05      3.51 o 
   7   6  10       95.00       98.37      3.29 o 
   8   6  10      573.30      578.93      9.64 o 
   9   6  10      148.07      148.83      6.66 o 
  10   6  10       45.77       47.19      4.37 o 
  -6   7  10       33.88       29.57      3.97 o 
  -5   7  10        6.54       11.28      2.56 o 
  -4   7  10      206.32      219.16      7.80 o 
  -3   7  10        3.14        3.35      1.90 o 
  -2   7  10       12.35       13.35      2.41 o 
  -1   7  10       40.21       42.40      2.04 o 
   0   7  10       97.09      102.99      3.09 o 
   1   7  10       56.75       54.13      2.28 o 
   2   7  10      611.33      629.26      9.65 o 
   3   7  10      155.61      153.37      3.84 o 
   4   7  10      194.82      190.40      4.36 o 
   5   7  10      104.18      103.25      3.19 o 
   6   7  10     2004.29     1948.73     25.09 o 
   7   7  10      493.46      493.44     10.12 o 
   8   7  10        9.55       11.43      1.63 o 
   9   7  10      185.55      194.12      5.04 o 
  10   7  10      151.36      166.60     10.02 o 
  -4   8  10      785.61      813.13     27.50 o 
  -3   8  10      485.01      504.24     16.14 o 
  -2   8  10        3.37        5.72      2.14 o 
  -1   8  10      119.37      108.09      5.23 o 
   0   8  10      976.77      978.39     13.90 o 
   1   8  10      631.42      610.41     16.19 o 
   2   8  10      546.86      529.81      8.71 o 
   3   8  10      610.25      611.46      9.69 o 
   4   8  10      497.67      498.02      8.40 o 
   5   8  10      626.08      600.28      9.73 o 
   6   8  10     1275.52     1214.70     38.48 o 
   7   8  10     1286.98     1269.89     20.42 o 
   8   8  10      189.60      193.43      5.81 o 
   9   8  10      169.19      169.33      6.97 o 
  -3   9  10        0.40        1.74      1.73 o 
  -2   9  10      636.08      687.56     26.15 o 
  -1   9  10      605.62      635.88     21.14 o 
   0   9  10       39.42       42.19      3.76 o 
   1   9  10       59.30       57.23      3.01 o 
   2   9  10      947.29      930.13     13.65 o 
   3   9  10      303.60      308.52      9.28 o 
   4   9  10        3.65        5.41      1.49 o 
   5   9  10        1.42        2.72      0.94 o 
   6   9  10      157.49      158.19      4.45 o 
   7   9  10      163.76      151.09      6.56 o 
   8   9  10        4.33        7.21      2.35 o 
  -2  10  10      171.22      169.62     10.49 o 
  -1  10  10      187.85      179.64     10.33 o 
   0  10  10      417.16      434.34     21.78 o 
   1  10  10      155.41      169.47      5.26 o 
   2  10  10      360.36      364.06      8.21 o 
   3  10  10      772.89      768.25     13.86 o 
   4  10  10       62.37       61.94      3.05 o 
   5  10  10        2.43        2.10      1.64 o 
   6  10  10      437.54      427.62     12.18 o 
   7  10  10      307.02      312.85     14.94 o 
   0  11  10      551.18      588.02     17.80 o 
   2  11  10      206.85      216.58      8.11 o 
   3  11  10       95.85      101.78     16.61 o 
   4  11  10       81.11       84.21      8.27 o 
   5  11  10       56.17       51.51      5.56 o 
  -4  -8  11      160.22      161.46      7.08 o 
  -3  -8  11       37.27       37.45      2.63 o 
  -2  -8  11       69.81       64.58      3.10 o 
  -1  -8  11      419.95      403.19      8.06 o 
   0  -8  11       34.66       38.70      5.39 o 
   1  -8  11       32.28       36.54      2.97 o 
   2  -8  11      154.54      160.08      9.70 o 
  -6  -7  11       22.54       18.44      4.29 o 
  -5  -7  11      283.14      290.07      6.69 o 
  -4  -7  11      201.46      209.06      5.42 o 
  -3  -7  11      112.70      105.41      3.71 o 
  -2  -7  11      439.50      420.84      8.09 o 
  -1  -7  11      456.40      436.28      8.22 o 
   0  -7  11      727.00      694.29     11.24 o 
   1  -7  11     1029.75     1026.33     15.14 o 
   2  -7  11      558.05      539.66     14.03 o 
   3  -7  11      183.26      179.10      9.46 o 
   4  -7  11      717.47      776.23     18.59 o 
  -7  -6  11       93.44       96.93      6.44 o 
  -6  -6  11        2.04        1.07      1.19 o 
  -5  -6  11      336.96      322.06      6.87 o 
  -4  -6  11       15.60       17.96      1.86 o 
  -3  -6  11      220.59      217.37      5.19 o 
  -2  -6  11       26.10       25.34      1.98 o 
  -1  -6  11      802.02      764.14     11.76 o 
   0  -6  11      219.45      212.18      4.94 o 
   1  -6  11        3.03        6.71      1.21 o 
   2  -6  11      291.15      288.14      7.05 o 
   3  -6  11      189.73      198.26      7.28 o 
   4  -6  11       38.92       37.91      3.78 o 
   5  -6  11      172.64      183.56      7.36 o 
  -7  -5  11      367.84      376.57      7.67 o 
  -6  -5  11       11.47       11.56      1.61 o 
  -5  -5  11       30.69       33.31      2.38 o 
  -4  -5  11       18.10       19.11      1.79 o 
  -3  -5  11       30.20       29.60      2.04 o 
  -2  -5  11        9.46        9.84      1.39 o 
  -1  -5  11      479.18      492.08      8.26 o 
   0  -5  11       78.71       81.07      2.84 o 
   1  -5  11       13.10        8.55      1.22 o 
   2  -5  11       84.70       89.64      5.80 o 
   3  -5  11      734.97      754.72     11.39 o 
   4  -5  11      360.67      369.97     10.43 o 
   5  -5  11      428.59      419.56     11.54 o 
   6  -5  11      106.85      108.55      5.41 o 
   7  -5  11       25.75       29.57      4.29 o 
  -7  -4  11      352.04      352.78     12.96 o 
  -6  -4  11      514.97      510.83      8.97 o 
  -5  -4  11     2777.15     2716.40     33.93 o 
  -4  -4  11     2178.00     2082.46     26.55 o 
  -3  -4  11      337.39      331.98      6.25 o 
  -2  -4  11     1090.78     1048.49     14.50 o 
  -1  -4  11     2213.27     2165.24     27.04 o 
   0  -4  11      940.26      910.15     12.75 o 
   1  -4  11     1150.72     1092.60     14.82 o 
   2  -4  11     1147.59     1049.97     38.10 o 
   3  -4  11       35.47       42.82      2.41 o 
   4  -4  11       78.81       84.42      4.25 o 
   5  -4  11      771.81      805.95     22.41 o 
   6  -4  11      271.59      276.15      6.90 o 
   7  -4  11       35.11       32.10      2.48 o 
   8  -4  11        2.98        2.75      1.25 o 
  -8  -3  11       41.81       46.98      4.33 o 
  -7  -3  11      153.53      154.02      6.46 o 
  -6  -3  11       35.32       37.14      2.22 o 
  -5  -3  11      914.66      915.98     13.31 o 
  -4  -3  11      722.43      720.79     10.82 o 
  -3  -3  11        9.44        9.33      1.23 o 
  -2  -3  11       83.21       76.45      2.56 o 
  -1  -3  11     2742.84     2684.17     32.52 o 
   0  -3  11      799.53      786.94     11.08 o 
   1  -3  11       52.82       52.83      5.32 o 
   2  -3  11      149.64      150.29      3.49 o 
   3  -3  11      115.88      113.00      2.39 o 
   4  -3  11      384.28      393.04      5.85 o 
   5  -3  11      516.79      497.80     15.24 o 
   6  -3  11       22.60       24.03      1.93 o 
   7  -3  11       17.57       18.82      1.81 o 
   8  -3  11        5.64        6.06      1.47 o 
  -8  -2  11       76.29       76.62      6.52 o 
  -7  -2  11       15.45       14.47      3.50 o 
  -6  -2  11      162.80      164.56      6.18 o 
  -5  -2  11        6.02        7.01      1.15 o 
  -4  -2  11       42.95       46.99      2.10 o 
  -3  -2  11      358.07      353.04      6.12 o 
  -2  -2  11        7.91        9.67      1.11 o 
  -1  -2  11      773.82      754.77     10.54 o 
   0  -2  11       90.55       87.90      2.54 o 
   1  -2  11      409.75      404.33      5.49 o 
   2  -2  11     1293.79     1274.01     13.14 o 
   3  -2  11       29.61       34.11      1.32 o 
   4  -2  11      122.59      131.04      2.57 o 
   5  -2  11     1906.97     1947.87     21.70 o 
   6  -2  11     1242.51     1289.54     17.51 o 
   7  -2  11      983.02      980.74     14.33 o 
   8  -2  11       84.06       86.93      4.34 o 
   9  -2  11      397.04      401.40     16.69 o 
  -8  -1  11      493.16      494.58     22.81 o 
  -7  -1  11      111.81      113.68      5.36 o 
  -6  -1  11        3.55        3.66      1.69 o 
  -5  -1  11      946.52      941.90     22.97 o 
  -4  -1  11      887.68      885.07     12.31 o 
  -3  -1  11       26.89       29.26      1.66 o 
  -2  -1  11       14.87       18.50      1.03 o 
  -1  -1  11      280.91      271.61      4.89 o 
   0  -1  11      486.25      487.91      5.70 o 
   1  -1  11      620.10      665.58      7.37 o 
   2  -1  11      165.84      160.00      2.58 o 
   3  -1  11      130.01      128.76      2.35 o 
   4  -1  11     1561.90     1585.35     17.84 o 
   5  -1  11      418.59      426.67      5.58 o 
   6  -1  11      843.84      847.61     12.21 o 
   7  -1  11       17.11       16.75      1.59 o 
   8  -1  11       11.79       11.57      2.24 o 
   9  -1  11      545.49      549.06     14.16 o 
  -8   0  11       79.42       88.76      5.49 o 
  -7   0  11      168.45      162.50      6.58 o 
  -6   0  11       77.43       74.08      6.04 o 
  -5   0  11      443.58      418.15      7.99 o 
  -4   0  11       39.25       50.32      1.63 o 
  -3   0  11      259.31      238.34      3.90 o 
  -2   0  11      158.29      159.22      2.66 o 
  -1   0  11      163.29      164.61      2.63 o 
   0   0  11      177.49      163.71      2.55 o 
   1   0  11       85.71       77.14      1.62 o 
   2   0  11      144.32      148.94      2.44 o 
   3   0  11      682.94      703.79      7.78 o 
   4   0  11      661.63      664.62      7.55 o 
   5   0  11       51.56       59.08      1.68 o 
   6   0  11       44.84       42.00      1.71 o 
   7   0  11       68.49       78.12      4.10 o 
   8   0  11      335.31      326.60      9.49 o 
   9   0  11       14.92       16.37      2.75 o 
  -8   1  11      544.27      551.15     14.53 o 
  -7   1  11       79.46       81.47      3.73 o 
  -6   1  11        2.35        3.08      1.04 o 
  -5   1  11     1839.32     1776.38     22.76 o 
  -4   1  11     2287.24     2297.42     22.86 o 
  -3   1  11     1019.38     1049.77     24.63 o 
  -2   1  11     1989.22     1958.82     21.15 o 
  -1   1  11     4673.88     4679.91     44.18 o 
   0   1  11     2540.46     2465.13     23.83 o 
   1   1  11     4737.17     4752.71     44.70 o 
   2   1  11     6209.77     6035.97     56.41 o 
   3   1  11      730.99      761.03      8.20 o 
   4   1  11      835.46      856.65      9.22 o 
   5   1  11     1223.13     1206.84     13.86 o 
   6   1  11     2075.37     2066.95     25.63 o 
   7   1  11      489.21      479.89     11.68 o 
   8   1  11        9.83       16.99      2.70 o 
   9   1  11      401.09      381.62     10.90 o 
  10   1  11      899.49      910.58     29.89 o 
  -8   2  11        2.84        2.79      1.01 o 
  -7   2  11       43.12       43.76      2.67 o 
  -6   2  11       82.55       79.12      2.97 o 
  -5   2  11      202.98      198.55      4.50 o 
  -4   2  11     1327.86     1250.05     39.31 o 
  -3   2  11       57.12       61.92      3.56 o 
  -2   2  11      148.61      150.99      3.17 o 
  -1   2  11     1155.79     1175.85     12.11 o 
   0   2  11     1979.41     1885.74     18.51 o 
   1   2  11      113.92      126.35      2.02 o 
   2   2  11       80.88       94.09      2.42 o 
   3   2  11      452.31      431.06      6.61 o 
   4   2  11      215.62      208.30      4.07 o 
   5   2  11       57.23       48.72      1.98 o 
   6   2  11        3.51        1.78      0.90 o 
   7   2  11      259.19      243.18      4.95 o 
   8   2  11      103.96      112.01      8.50 o 
   9   2  11       34.54       36.10      3.65 o 
  10   2  11       55.72       50.39      6.36 o 
  -8   3  11       92.09       94.91      7.15 o 
  -7   3  11        0.30        4.58      2.29 o 
  -6   3  11       40.65       37.96      2.43 o 
  -5   3  11       30.30       31.64      2.06 o 
  -4   3  11        1.26        3.23      1.14 o 
  -3   3  11       93.13       95.78      2.13 o 
  -2   3  11       89.44       95.03      2.07 o 
  -1   3  11        0.41        2.48      0.90 o 
   0   3  11     1271.15     1296.95     13.16 o 
   1   3  11      536.25      565.24      8.18 o 
   2   3  11     1844.61     1891.16     23.21 o 
   3   3  11       11.39       13.87      2.04 o 
   4   3  11      942.47      918.51     12.44 o 
   5   3  11      102.59      108.59      2.97 o 
   6   3  11      804.33      808.78     11.59 o 
   7   3  11      165.09      165.47      4.50 o 
   8   3  11       48.56       52.95      3.65 o 
   9   3  11       76.99       72.91      4.50 o 
  10   3  11      635.93      660.34     16.22 o 
  -7   4  11     1561.56     1563.93     21.96 o 
  -6   4  11      106.80      110.61      3.70 o 
  -5   4  11      659.19      647.59     10.43 o 
  -4   4  11     3303.92     3279.45     40.64 o 
  -3   4  11      847.12      833.23     11.89 o 
  -2   4  11        4.05        7.16      1.21 o 
  -1   4  11     1045.61     1039.79     12.24 o 
   0   4  11     2798.65     2743.45     32.95 o 
   1   4  11      794.86      806.34     11.10 o 
   2   4  11      319.48      321.33      5.49 o 
   3   4  11      411.15      405.90     15.11 o 
   4   4  11      491.45      464.63      7.34 o 
   5   4  11      257.66      286.27      5.36 o 
   6   4  11     1688.71     1597.58     20.60 o 
   7   4  11      764.37      768.52     11.41 o 
   8   4  11      244.39      231.31      5.34 o 
   9   4  11      355.62      356.28     10.65 o 
  10   4  11      767.57      781.38     18.19 o 
  -7   5  11       56.30       59.11      4.04 o 
  -6   5  11       51.88       55.54      2.81 o 
  -5   5  11       46.95       53.77      2.73 o 
  -4   5  11      215.41      214.85      4.96 o 
  -3   5  11       92.61       94.33      3.35 o 
  -2   5  11        4.10        5.30      0.80 o 
  -1   5  11      381.11      383.91      6.42 o 
   0   5  11      167.01      165.88      5.68 o 
   1   5  11        1.31        1.74      0.83 o 
   2   5  11     1285.96     1298.59     16.90 o 
   3   5  11      355.36      341.66      5.99 o 
   4   5  11      217.57      228.92      4.66 o 
   5   5  11       47.36       46.39      2.08 o 
   6   5  11      137.79      130.88      3.57 o 
   7   5  11       15.44       14.47      1.59 o 
   8   5  11      258.02      258.62      5.61 o 
   9   5  11       28.56       34.96      3.54 o 
  10   5  11      106.23      106.98      5.61 o 
  -6   6  11      127.95      131.69      6.28 o 
  -5   6  11       67.03       71.84      3.67 o 
  -4   6  11      314.47      323.85     11.10 o 
  -3   6  11      167.40      173.49      6.69 o 
  -2   6  11      192.87      199.32      6.79 o 
  -1   6  11      610.35      610.05     10.65 o 
   0   6  11      251.04      245.22      5.61 o 
   1   6  11      890.76      853.04     12.05 o 
   2   6  11     2870.00     2804.12     34.12 o 
   3   6  11     1400.45     1380.47     18.11 o 
   4   6  11      682.73      669.48     10.11 o 
   5   6  11      564.78      584.34      9.22 o 
   6   6  11     2383.06     2311.33     29.08 o 
   7   6  11      922.61      923.44     13.56 o 
   8   6  11        2.54        4.20      1.31 o 
   9   6  11       51.16       63.72      3.33 o 
  10   6  11      760.19      835.23     28.30 o 
  -5   7  11       17.13       17.96      4.61 o 
  -4   7  11      407.65      429.07     11.89 o 
  -3   7  11      116.06      109.09      5.20 o 
  -2   7  11       14.32       15.69      2.51 o 
  -1   7  11       24.67       28.99      2.64 o 
   0   7  11      716.39      713.55     10.71 o 
   1   7  11      881.25      884.50     12.66 o 
   2   7  11      180.02      183.46      4.27 o 
   3   7  11      479.11      451.59      7.67 o 
   4   7  11      895.88      872.10     12.66 o 
   5   7  11       75.37       81.13      2.91 o 
   6   7  11       65.28       63.84      2.80 o 
   7   7  11      205.37      208.49      5.03 o 
   8   7  11       43.54       50.26      2.74 o 
   9   7  11        0.56        2.38      1.25 o 
  -4   8  11      130.38      150.87      6.61 o 
  -3   8  11        0.20        0.77      1.79 o 
  -2   8  11       19.85       17.73      3.82 o 
  -1   8  11      206.24      197.92      9.86 o 
   0   8  11       50.15       51.00      2.38 o 
   1   8  11      166.94      167.24      4.84 o 
   2   8  11      151.50      147.35      3.94 o 
   3   8  11        4.18        4.93      1.22 o 
   4   8  11      242.18      243.36      5.35 o 
   5   8  11      379.85      362.80      6.97 o 
   6   8  11       22.81       21.43      1.98 o 
   7   8  11       34.32       34.33      2.45 o 
   8   8  11        2.49        2.93      1.30 o 
   9   8  11        1.07        2.47      1.22 o 
  -3   9  11      961.82      999.13     32.43 o 
  -2   9  11      382.68      402.83     16.85 o 
  -1   9  11      370.32      376.27     11.01 o 
   0   9  11      814.40      832.03     18.48 o 
   1   9  11      444.15      460.86      9.38 o 
   2   9  11      430.49      432.55      7.89 o 
   3   9  11      740.35      716.75     11.28 o 
   4   9  11      248.57      242.05      5.50 o 
   5   9  11       16.71       17.53      1.80 o 
   6   9  11      306.52      302.70      7.47 o 
   7   9  11      635.41      651.47     13.19 o 
   8   9  11        5.31        4.31      2.10 o 
  -1  10  11       36.28       38.50      5.56 o 
   0  10  11       43.56       46.76      4.27 o 
   1  10  11      132.36      128.22      4.66 o 
   2  10  11      129.12      135.30      6.59 o 
   3  10  11      435.46      427.21     11.86 o 
   4  10  11       80.49       73.95      3.70 o 
   5  10  11        5.18        4.91      1.58 o 
   6  10  11      332.84      331.00     10.38 o 
   0  11  11       37.33       34.97      4.93 o 
   1  11  11        1.40        0.25      1.91 o 
   2  11  11       84.93       79.81      4.77 o 
   3  11  11      263.47      255.87     10.81 o 
   4  11  11       34.50       35.13      5.25 o 
  -2  -8  12      163.76      150.83      5.35 o 
  -1  -8  12      324.32      316.73      7.20 o 
   0  -8  12      665.98      673.24     13.17 o 
   1  -8  12      378.78      379.48     10.94 o 
  -5  -7  12      304.41      287.63      9.72 o 
  -4  -7  12      272.75      258.41      6.26 o 
  -3  -7  12      115.53      117.37      4.01 o 
  -2  -7  12      365.15      354.15      7.33 o 
  -1  -7  12     1280.59     1274.27     18.27 o 
   0  -7  12      442.72      446.86      8.42 o 
   1  -7  12       65.29       60.24      2.85 o 
   2  -7  12      324.81      350.66     20.98 o 
   3  -7  12      403.88      410.46     12.05 o 
   4  -7  12       31.67       28.93      4.61 o 
  -6  -6  12       82.77       85.17      4.02 o 
  -5  -6  12       86.74       89.27      3.61 o 
  -4  -6  12        3.06        1.70      1.23 o 
  -3  -6  12        0.77        1.97      1.16 o 
  -2  -6  12       84.71       89.84      3.30 o 
  -1  -6  12       14.43       10.86      1.50 o 
   0  -6  12       26.56       31.31      2.16 o 
   1  -6  12      683.10      655.11     10.59 o 
   2  -6  12       34.52       32.98      3.20 o 
   3  -6  12        1.93        3.55      2.31 o 
   4  -6  12      102.86      110.25      5.64 o 
   5  -6  12      529.49      553.84     14.57 o 
  -7  -5  12       58.75       62.95      5.25 o 
  -6  -5  12       99.56      101.60      3.75 o 
  -5  -5  12      627.26      616.60     10.45 o 
  -4  -5  12      308.10      303.37      6.36 o 
  -3  -5  12       73.19       71.04      2.88 o 
  -2  -5  12        6.23        9.19      1.84 o 
  -1  -5  12      233.53      230.37      5.14 o 
   0  -5  12       20.59       18.94      1.69 o 
   1  -5  12       12.80       18.35      1.65 o 
   2  -5  12       41.17       41.44      3.99 o 
   3  -5  12       66.52       67.28      2.69 o 
   4  -5  12       50.95       49.12      5.01 o 
   5  -5  12      541.80      541.67     13.78 o 
   6  -5  12       10.74       11.13      2.19 o 
  -7  -4  12      392.76      375.08     11.12 o 
  -6  -4  12      221.10      233.82      5.55 o 
  -5  -4  12      732.39      727.91     11.52 o 
  -4  -4  12      668.80      664.43     10.59 o 
  -3  -4  12      334.65      320.90      6.25 o 
  -2  -4  12        0.66        0.33      0.91 o 
  -1  -4  12      482.50      472.27      7.93 o 
   0  -4  12      773.28      704.61     10.59 o 
   1  -4  12      712.43      646.10      9.87 o 
   2  -4  12       23.55       19.14      1.60 o 
   3  -4  12     1004.11      996.61     14.03 o 
   4  -4  12      160.03      163.04      6.15 o 
   5  -4  12        8.50        9.98      2.10 o 
   6  -4  12       11.62       14.03      2.40 o 
   7  -4  12      188.42      198.97     10.65 o 
  -7  -3  12       46.64       44.32      4.04 o 
  -6  -3  12        2.65        3.36      1.19 o 
  -5  -3  12      995.19      994.12     14.37 o 
  -4  -3  12      921.49      905.30     13.13 o 
  -3  -3  12      178.20      187.55      4.31 o 
  -2  -3  12      993.36      972.51     13.54 o 
  -1  -3  12     2194.43     2121.12     26.43 o 
   0  -3  12     2283.43     2201.35     27.72 o 
   1  -3  12     1380.82     1320.83     17.31 o 
   2  -3  12     1588.20     1576.05     23.47 o 
   3  -3  12     2457.41     2373.15     41.40 o 
   4  -3  12      164.80      167.91      3.43 o 
   5  -3  12     2527.55     2565.44     43.16 o 
   6  -3  12      799.11      813.14     14.38 o 
   7  -3  12       68.18       75.80      3.63 o 
   8  -3  12      118.98      129.97      9.86 o 
  -8  -2  12        7.53       11.29      3.50 o 
  -7  -2  12        5.59        4.63      3.50 o 
  -6  -2  12       84.14       85.69      4.66 o 
  -5  -2  12      155.91      157.14      4.02 o 
  -4  -2  12      261.31      277.22      5.46 o 
  -3  -2  12       75.97       71.60      2.49 o 
  -2  -2  12       88.45       93.81      2.80 o 
  -1  -2  12       35.02       41.91      2.20 o 
   0  -2  12     2088.89     2001.57     28.79 o 
   1  -2  12      143.33      153.02      2.92 o 
   2  -2  12      138.77      142.59      2.59 o 
   3  -2  12     1637.65     1644.15     16.82 o 
   4  -2  12      508.88      516.09      6.50 o 
   5  -2  12       84.84       90.89      2.54 o 
   6  -2  12       11.95       13.47      1.58 o 
   7  -2  12       30.47       32.52      2.22 o 
   8  -2  12       19.08       19.25      2.81 o 
  -8  -1  12      121.03      123.36      8.90 o 
  -7  -1  12       33.88       30.45      3.32 o 
  -6  -1  12       58.09       58.88      3.88 o 
  -5  -1  12      219.65      230.79      5.53 o 
  -4  -1  12      101.52       98.43      2.98 o 
  -3  -1  12        0.20        1.93      0.96 o 
  -2  -1  12       84.00       97.09      3.47 o 
  -1  -1  12      693.23      676.23      7.63 o 
   0  -1  12      215.58      221.73      3.27 o 
   1  -1  12      447.26      432.22      5.30 o 
   2  -1  12        0.87        2.40      0.66 o 
   3  -1  12       23.70       25.01      1.17 o 
   4  -1  12      942.09      933.59     11.31 o 
   5  -1  12      322.91      335.69      4.77 o 
   6  -1  12      299.81      312.19      5.93 o 
   7  -1  12      150.60      155.66      5.90 o 
   8  -1  12        6.23        5.78      1.96 o 
   9  -1  12      770.30      780.98     18.14 o 
  -8   0  12      749.29      828.71     26.87 o 
  -7   0  12      611.57      631.50     15.45 o 
  -6   0  12      339.51      313.97     13.35 o 
  -5   0  12     1826.40     1805.44     43.16 o 
  -4   0  12     2439.74     2568.63     35.50 o 
  -3   0  12      843.44      903.30     10.95 o 
  -2   0  12      461.83      421.68      5.31 o 
  -1   0  12     1628.44     1626.67     16.37 o 
   0   0  12     2985.38     3003.86     28.92 o 
   1   0  12      266.24      267.82      3.65 o 
   2   0  12      171.25      180.37      2.81 o 
   3   0  12      685.30      694.01      7.78 o 
   4   0  12       36.32       38.80      1.37 o 
   5   0  12      259.48      250.94      4.18 o 
   6   0  12      131.61      139.21      3.44 o 
   7   0  12      253.50      240.81      7.53 o 
   8   0  12        2.47        3.64      1.91 o 
   9   0  12      355.28      350.09     10.51 o 
  -8   1  12       13.88       14.78      4.29 o 
  -7   1  12      202.70      222.42      8.08 o 
  -6   1  12      261.30      273.10      6.51 o 
  -5   1  12      296.08      311.81      5.99 o 
  -4   1  12     1063.83     1044.11     13.43 o 
  -3   1  12     1249.22     1211.50     12.83 o 
  -2   1  12        5.41        7.79      0.88 o 
  -1   1  12      727.00      738.73      8.19 o 
   0   1  12     1808.72     1842.76     18.25 o 
   1   1  12      121.71      122.86      2.15 o 
   2   1  12        5.98        8.67      1.06 o 
   3   1  12       32.47       36.34      1.72 o 
   4   1  12     1174.24     1161.42     15.18 o 
   5   1  12        9.75       11.25      1.30 o 
   6   1  12      282.26      273.77      5.27 o 
   7   1  12        8.10        7.16      1.90 o 
   8   1  12       73.99       75.32      4.38 o 
   9   1  12        0.11        1.83      1.91 o 
  -7   2  12        6.45        7.09      1.74 o 
  -6   2  12       10.02       11.45      1.87 o 
  -5   2  12       81.36       82.04      3.32 o 
  -4   2  12      280.39      280.48      6.20 o 
  -3   2  12       53.08       53.81      2.34 o 
  -2   2  12       29.53       27.50      1.43 o 
  -1   2  12      191.18      204.49      3.61 o 
   0   2  12      873.62      873.15      9.32 o 
   1   2  12     1217.98     1226.12     15.69 o 
   2   2  12     2598.15     2618.07     31.39 o 
   3   2  12     2021.05     1986.55     24.37 o 
   4   2  12      513.50      500.61      7.68 o 
   5   2  12     3071.11     2950.63     35.52 o 
   6   2  12     1971.09     2032.47     25.50 o 
   7   2  12      908.82      870.25     12.53 o 
   8   2  12      127.78      131.22     13.51 o 
   9   2  12     1107.08     1131.17     23.70 o 
  -7   3  12      203.04      205.97      5.38 o 
  -6   3  12      115.95      125.70      4.51 o 
  -5   3  12       13.25       13.96      1.57 o 
  -4   3  12      450.74      453.74      7.65 o 
  -3   3  12       81.98       86.37      2.09 o 
  -2   3  12      265.49      263.62      3.90 o 
  -1   3  12       55.50       64.62      1.73 o 
   0   3  12     1159.75     1157.64     15.09 o 
   1   3  12       13.45       11.15      1.10 o 
   2   3  12        2.63        2.69      0.77 o 
   3   3  12       20.72       19.92      1.41 o 
   4   3  12     2016.05     1993.04     24.72 o 
   5   3  12      464.13      462.38      7.48 o 
   6   3  12      104.47      108.87      3.30 o 
   7   3  12      176.97      174.64      4.21 o 
   8   3  12       29.80       30.39      3.15 o 
   9   3  12       37.24       33.30      3.59 o 
  10   3  12      144.04      157.22     10.02 o 
  -7   4  12       85.24       86.60      3.51 o 
  -6   4  12      252.22      254.99      5.89 o 
  -5   4  12        5.86        7.58      1.41 o 
  -4   4  12       21.45       25.54      1.94 o 
  -3   4  12       42.53       43.61      2.82 o 
  -2   4  12       86.18       83.66      2.25 o 
  -1   4  12      101.15      119.24      6.44 o 
   0   4  12       82.83       88.37      6.26 o 
   1   4  12       14.19       13.92      1.27 o 
   2   4  12      167.31      163.70      3.64 o 
   3   4  12       99.17      103.12      2.86 o 
   4   4  12     1037.67      984.65     13.49 o 
   5   4  12       25.82       16.26      1.46 o 
   6   4  12        1.29        3.09      1.05 o 
   7   4  12        3.08        5.00      1.30 o 
   8   4  12      439.79      436.68      8.58 o 
   9   4  12        6.32        5.76      2.19 o 
  10   4  12       98.03      112.55      8.43 o 
  -7   5  12      480.26      484.38     17.49 o 
  -6   5  12       27.37       32.76      2.42 o 
  -5   5  12      574.33      577.06      9.87 o 
  -4   5  12     2486.46     2536.06     37.38 o 
  -3   5  12     2017.96     1976.01     36.50 o 
  -2   5  12     1005.09      989.41     13.67 o 
  -1   5  12     1464.61     1496.43     22.02 o 
   0   5  12     2812.63     2759.24     38.38 o 
   1   5  12     1201.56     1196.89     15.94 o 
   2   5  12     2959.46     2870.59     34.73 o 
   3   5  12     1497.73     1460.28     18.94 o 
   4   5  12     1205.07     1187.33     15.96 o 
   5   5  12      750.22      728.96     10.84 o 
   6   5  12      832.66      834.94     12.26 o 
   7   5  12      139.78      142.52      3.91 o 
   8   5  12       13.41       12.05      2.42 o 
   9   5  12      166.18      150.90      6.40 o 
  10   5  12     1212.85     1262.23     38.79 o 
  -5   6  12        1.54        1.47      1.63 o 
  -4   6  12       30.42       33.28      3.50 o 
  -3   6  12      390.22      356.39     10.23 o 
  -2   6  12        1.12        2.35      3.42 o 
  -1   6  12       16.14       18.08      2.86 o 
   0   6  12     2526.44     2429.60     34.40 o 
   1   6  12      440.40      432.45      7.29 o 
   2   6  12      521.64      507.51      8.19 o 
   3   6  12        6.17        5.48      1.13 o 
   4   6  12      849.43      781.01     11.50 o 
   5   6  12      111.54       96.10      3.17 o 
   6   6  12      140.35      142.62      4.74 o 
   7   6  12      125.97      127.37      3.80 o 
   8   6  12       28.08       29.96      2.52 o 
   9   6  12        0.77        0.20      1.24 o 
  -4   7  12      123.55      134.73      8.19 o 
  -3   7  12        0.92        3.50      2.70 o 
  -2   7  12      150.76      163.31      6.51 o 
  -1   7  12       79.49       78.86      4.00 o 
   0   7  12      117.29      125.77      3.54 o 
   1   7  12       64.01       65.89      4.47 o 
   2   7  12       63.50       55.73      2.41 o 
   3   7  12      210.79      201.21      4.62 o 
   4   7  12        1.90        3.54      1.47 o 
   5   7  12       23.51       26.13      2.00 o 
   6   7  12      942.78      918.98     13.62 o 
   7   7  12      423.86      404.60      7.67 o 
   8   7  12       99.81      110.77      3.78 o 
   9   7  12      227.12      228.51      5.71 o 
  -4   8  12      324.89      351.80     15.90 o 
  -3   8  12      724.01      756.74     17.77 o 
  -2   8  12      115.38      131.96      6.18 o 
  -1   8  12        6.36       13.10      4.77 o 
   0   8  12      396.00      408.63      7.39 o 
   1   8  12      301.13      295.25      6.00 o 
   2   8  12       17.74       17.08      1.67 o 
   3   8  12       19.36       19.33      3.21 o 
   4   8  12      781.31      745.57     11.57 o 
   5   8  12      204.10      210.73      5.06 o 
   6   8  12      325.33      319.43      6.60 o 
   7   8  12      123.86      118.12      5.35 o 
   8   8  12       21.83       25.67      2.28 o 
   9   8  12      166.67      165.53      5.53 o 
  -1   9  12        0.71        2.00      2.21 o 
   0   9  12       17.58       16.41      2.81 o 
   1   9  12        0.28       -0.02      0.76 o 
   2   9  12      368.54      355.99      7.01 o 
   3   9  12      445.50      435.53      8.03 o 
   4   9  12       26.45       26.34      2.14 o 
   5   9  12       45.68       45.31      2.78 o 
   6   9  12      301.08      311.57      6.74 o 
   7   9  12        6.38        6.75      1.57 o 
   8   9  12      116.83      117.83      5.65 o 
  -1  10  12      230.64      232.25      8.71 o 
   0  10  12      699.10      739.21     17.52 o 
   1  10  12      680.97      701.43     13.17 o 
   2  10  12      812.90      811.25     12.77 o 
   3  10  12      261.28      268.71      6.13 o 
   4  10  12      823.83      812.10     12.88 o 
   5  10  12      592.06      603.92     12.02 o 
   6  10  12      730.37      712.07     17.21 o 
   1  11  12      231.03      252.76     12.56 o 
   2  11  12        0.82        0.08      0.80 o 
   3  11  12        1.89        0.90      1.26 o 
   4  11  12      362.44      351.32     15.74 o 
   0  -8  13        9.53       11.13      2.86 o 
   1  -8  13        1.46        1.75      1.43 o 
  -4  -7  13       74.93       73.30      4.78 o 
  -3  -7  13       48.70       46.69      3.97 o 
  -2  -7  13      339.58      335.85      7.25 o 
  -1  -7  13      453.77      468.92      8.90 o 
   0  -7  13      108.40      103.82      3.75 o 
   1  -7  13       69.23       63.47      2.98 o 
   2  -7  13      428.35      449.97     12.79 o 
   3  -7  13      256.81      262.62     12.72 o 
  -5  -6  13       89.05       91.71      3.69 o 
  -4  -6  13      173.16      178.38      4.99 o 
  -3  -6  13       89.90       91.52      3.50 o 
  -2  -6  13       27.98       27.34      4.80 o 
  -1  -6  13      645.26      612.83     10.35 o 
   0  -6  13       29.58       29.64      2.20 o 
   1  -6  13        5.62        7.34      1.34 o 
   2  -6  13      141.70      152.94      5.14 o 
   3  -6  13     1196.90     1220.64     25.47 o 
   4  -6  13      433.25      469.81     13.00 o 
   5  -6  13        9.94        8.90      2.70 o 
  -6  -5  13       13.71       13.86      1.80 o 
  -5  -5  13      127.16      129.77      4.19 o 
  -4  -5  13      214.93      221.77      5.42 o 
  -3  -5  13       23.00       25.18      2.05 o 
  -2  -5  13       25.63       26.00      2.02 o 
  -1  -5  13       62.91       63.18      2.69 o 
   0  -5  13       82.45       79.94      3.00 o 
   1  -5  13      114.96      108.99      3.46 o 
   2  -5  13       50.27       54.56      2.53 o 
   3  -5  13      130.85      133.98      3.83 o 
   4  -5  13      239.25      255.62      8.49 o 
   5  -5  13        9.72       11.15      2.29 o 
   6  -5  13       40.91       37.36      3.53 o 
  -6  -4  13       77.26       74.27      3.37 o 
  -5  -4  13     1048.81     1046.67     15.41 o 
  -4  -4  13     1042.12     1026.66     14.95 o 
  -3  -4  13       54.69       53.14      2.52 o 
  -2  -4  13      333.65      321.12      6.30 o 
  -1  -4  13     1919.22     1833.59     23.67 o 
   0  -4  13      458.88      458.45      7.84 o 
   1  -4  13       22.12       26.65      1.88 o 
   2  -4  13       14.84       17.00      1.59 o 
   3  -4  13      700.12      666.22     11.96 o 
   4  -4  13      324.96      318.26      9.25 o 
   5  -4  13        2.98        6.18      1.76 o 
   6  -4  13        2.58        5.73      1.71 o 
   7  -4  13       25.50       29.67      3.12 o 
  -7  -3  13      585.56      590.38     16.45 o 
  -6  -3  13      504.33      515.69      9.10 o 
  -5  -3  13      264.85      261.76      5.75 o 
  -4  -3  13      465.05      445.00      7.87 o 
  -3  -3  13      793.22      796.43     11.85 o 
  -2  -3  13      794.94      798.43     11.73 o 
  -1  -3  13     2608.42     2496.15     30.82 o 
   0  -3  13     1146.59     1140.76     15.47 o 
   1  -3  13      174.47      162.46      4.53 o 
   2  -3  13      371.79      361.41      7.46 o 
   3  -3  13     2063.84     2058.62     36.64 o 
   4  -3  13        3.75        4.39      2.25 o 
   5  -3  13       75.14       69.71      4.66 o 
   6  -3  13        0.33        1.45      0.88 o 
   7  -3  13      296.44      300.48      8.99 o 
   8  -3  13      134.97      136.36      5.88 o 
  -7  -2  13       13.82       10.51      2.41 o 
  -6  -2  13       75.85       78.07      4.55 o 
  -5  -2  13      735.32      733.45     11.31 o 
  -4  -2  13      609.84      602.46      9.57 o 
  -3  -2  13        2.42        2.65      0.98 o 
  -2  -2  13       23.62       23.79      2.30 o 
  -1  -2  13      445.54      412.77      8.07 o 
   0  -2  13      255.29      269.69      7.18 o 
   1  -2  13      739.73      708.79     11.65 o 
   2  -2  13      586.17      595.96      7.79 o 
   3  -2  13      276.32      284.60      4.21 o 
   4  -2  13      627.42      628.33      7.64 o 
   5  -2  13     1505.16     1515.90     17.56 o 
   6  -2  13      979.78     1012.03     21.91 o 
   7  -2  13        2.53        1.89      1.60 o 
   8  -2  13      656.84      670.29     16.01 o 
  -7  -1  13       66.97       68.20      6.04 o 
  -6  -1  13       51.60       49.83      3.59 o 
  -5  -1  13      158.62      163.47      4.47 o 
  -4  -1  13      291.86      285.42      5.59 o 
  -3  -1  13       14.70       15.52      1.40 o 
  -2  -1  13      157.13      150.88      4.15 o 
  -1  -1  13     1642.16     1592.45     27.95 o 
   0  -1  13      479.99      486.91      6.53 o 
   1  -1  13     1337.82     1361.28     14.02 o 
   2  -1  13      806.48      785.83      8.75 o 
   3  -1  13     2490.40     2451.51     24.19 o 
   4  -1  13       28.82       28.44      1.63 o 
   5  -1  13       99.32      108.01      2.66 o 
   6  -1  13       54.13       59.71      3.54 o 
   7  -1  13      262.71      282.60      8.49 o 
   8  -1  13      278.50      285.17      8.99 o 
   9  -1  13        7.93       13.04      3.97 o 
  -7   0  13     1147.36     1188.70     38.79 o 
  -6   0  13      758.73      735.24     24.00 o 
  -5   0  13      118.80      118.27      5.05 o 
  -4   0  13       61.08       57.66      2.65 o 
  -3   0  13      229.52      225.70      4.46 o 
  -2   0  13      365.79      355.44      4.81 o 
  -1   0  13      112.09       87.87      1.97 o 
   0   0  13       11.14        9.13      0.77 o 
   1   0  13        5.67        9.99      1.89 o 
   2   0  13      189.35      191.70      3.78 o 
   3   0  13      104.47      105.60      2.34 o 
   4   0  13      308.67      291.68      5.28 o 
   5   0  13      155.45      164.75      3.81 o 
   6   0  13      470.02      437.97      7.32 o 
   7   0  13      669.11      658.38     15.00 o 
   8   0  13       90.18       98.48      5.00 o 
   9   0  13       19.42       24.64      3.19 o 
  -7   1  13       26.91       33.07      3.76 o 
  -6   1  13        2.27        3.51      2.38 o 
  -5   1  13      554.08      586.70      9.34 o 
  -4   1  13     2112.38     2105.09     23.45 o 
  -3   1  13      703.21      664.11      7.88 o 
  -2   1  13      142.86      159.32      2.83 o 
  -1   1  13     2522.01     2593.57     25.38 o 
   0   1  13     4663.61     4789.29     45.37 o 
   1   1  13     2317.51     2301.67     22.53 o 
   2   1  13       12.32       16.03      2.20 o 
   3   1  13     5056.99     4943.39     57.68 o 
   4   1  13     1800.05     1762.04     22.09 o 
   5   1  13     1312.27     1314.37     17.24 o 
   6   1  13      622.03      625.93      9.57 o 
   7   1  13       24.95       27.11      2.96 o 
   8   1  13       56.52       55.08      3.93 o 
   9   1  13      456.89      455.91     12.52 o 
  -7   2  13       68.74       70.32      4.66 o 
  -6   2  13       21.19       18.96      2.91 o 
  -5   2  13        8.19        9.25      2.49 o 
  -4   2  13       71.71       75.37      2.99 o 
  -3   2  13        3.60        4.18      1.22 o 
  -2   2  13      307.32      285.69      5.76 o 
  -1   2  13      940.98      949.66     10.26 o 
   0   2  13     1695.74     1675.97     20.97 o 
   1   2  13      352.95      353.79      5.90 o 
   2   2  13        9.16        7.51      0.99 o 
   3   2  13     1426.10     1402.98     17.98 o 
   4   2  13     1675.94     1678.53     21.23 o 
   5   2  13      219.10      190.29      4.19 o 
   6   2  13      226.49      207.40      4.58 o 
   7   2  13      638.23      603.73      9.54 o 
   8   2  13      262.65      256.70      8.36 o 
   9   2  13       20.03       18.42      2.92 o 
  -7   3  13       28.71       30.64      2.39 o 
  -6   3  13      157.15      173.18      4.67 o 
  -5   3  13      162.30      164.54      4.45 o 
  -4   3  13     1258.66     1261.60     17.12 o 
  -3   3  13       71.77       78.01      2.03 o 
  -2   3  13        7.30        8.94      1.17 o 
  -1   3  13       97.43       89.20      3.59 o 
   0   3  13       14.02       16.54      1.30 o 
   1   3  13      888.56      860.40     11.84 o 
   2   3  13      659.66      673.57      9.74 o 
   3   3  13      110.58      113.17      3.53 o 
   4   3  13      108.06      113.01      3.06 o 
   5   3  13      423.52      410.18      6.97 o 
   6   3  13      892.22      872.93     12.54 o 
   7   3  13       47.74       50.89      2.36 o 
   8   3  13        6.45       10.38      2.17 o 
   9   3  13      668.79      701.90     21.30 o 
  -7   4  13      328.78      322.39     13.67 o 
  -6   4  13      466.07      486.55     10.48 o 
  -5   4  13      727.81      743.11     11.84 o 
  -4   4  13     1300.73     1280.86     23.64 o 
  -3   4  13      284.40      284.08      7.16 o 
  -2   4  13       47.75       51.24      2.12 o 
  -1   4  13      588.12      577.91     10.14 o 
   0   4  13     2026.26     2004.05     24.99 o 
   1   4  13       60.21       64.37      2.30 o 
   2   4  13      202.86      187.21      4.06 o 
   3   4  13      425.76      410.62      6.84 o 
   4   4  13       55.24       60.73      2.33 o 
   5   4  13      138.42      121.56      3.37 o 
   6   4  13       38.64       32.78      2.06 o 
   7   4  13       31.94       30.63      2.30 o 
   8   4  13      139.29      136.30      3.97 o 
   9   4  13      110.96      106.63      5.45 o 
  -6   5  13      582.57      619.83     22.89 o 
  -5   5  13      229.11      244.06      8.30 o 
  -4   5  13       72.22       78.04      4.55 o 
  -3   5  13      474.25      468.31     12.03 o 
  -2   5  13      286.73      282.96      9.63 o 
  -1   5  13      306.26      314.45     13.79 o 
   0   5  13     2058.29     2022.93     25.42 o 
   1   5  13      291.85      296.61      5.60 o 
   2   5  13       99.52       94.77      2.91 o 
   3   5  13       15.54       16.24      1.51 o 
   4   5  13      318.09      304.12      5.83 o 
   5   5  13        2.56        3.30      1.07 o 
   6   5  13      601.31      584.83      9.44 o 
   7   5  13       11.51       10.02      1.49 o 
   8   5  13      670.84      672.01     11.36 o 
   9   5  13       20.13       24.32      3.15 o 
  -5   6  13       10.07       10.56      2.24 o 
  -4   6  13      598.99      618.68     15.08 o 
  -3   6  13      168.47      164.53     12.40 o 
  -2   6  13       12.18       14.63      2.40 o 
  -1   6  13      394.96      389.94      6.93 o 
   0   6  13     3558.13     3428.08     47.47 o 
   1   6  13     1191.09     1154.65     15.81 o 
   2   6  13       12.67       13.57      1.47 o 
   3   6  13     1906.43     1791.51     23.07 o 
   4   6  13     1251.93     1220.94     16.70 o 
   5   6  13     2345.45     2206.95     28.01 o 
   6   6  13     1851.92     1808.90     23.68 o 
   7   6  13      913.60      920.20     13.76 o 
   8   6  13      448.56      445.55      8.31 o 
   9   6  13      359.36      376.74      9.10 o 
  -4   7  13        2.59        3.74      1.83 o 
  -3   7  13       32.13       39.90      5.56 o 
  -2   7  13       65.17       67.13      4.27 o 
  -1   7  13      194.74      192.91      5.50 o 
   0   7  13      808.54      785.46     11.78 o 
   1   7  13       10.93       11.08      1.61 o 
   2   7  13        2.02        3.14      1.48 o 
   3   7  13       38.84       37.09      2.19 o 
   4   7  13      684.05      671.71     10.58 o 
   5   7  13      598.42      566.79      9.45 o 
   6   7  13        7.75       10.86      2.00 o 
   7   7  13        0.93        3.77      1.33 o 
   8   7  13      288.59      307.47      6.94 o 
   9   7  13        4.27        4.15      1.32 o 
  -3   8  13      204.71      218.09     12.96 o 
  -2   8  13        0.13        1.29      1.90 o 
  -1   8  13        0.47        3.18      2.06 o 
   0   8  13       52.20       54.57      2.52 o 
   1   8  13       47.93       46.04      2.46 o 
   2   8  13       19.33       18.36      1.75 o 
   3   8  13       70.77       70.92      4.00 o 
   4   8  13      311.39      292.49      6.18 o 
   5   8  13        1.93        1.96      1.16 o 
   6   8  13      189.95      181.14      4.83 o 
   7   8  13        4.02        3.16      1.41 o 
   8   8  13      227.21      222.89      5.65 o 
   9   8  13       21.31       27.66      4.61 o 
  -2   9  13      374.70      360.58     16.45 o 
  -1   9  13      120.78      122.41      7.87 o 
   0   9  13     2749.39     2813.17     50.96 o 
   1   9  13      901.24      912.66     15.83 o 
   2   9  13       73.95       75.08      3.11 o 
   3   9  13      174.20      168.68      4.60 o 
   4   9  13      472.82      465.00      8.56 o 
   5   9  13      303.78      292.01      6.45 o 
   6   9  13       73.77       74.32      3.23 o 
   7   9  13       18.76       17.00      2.01 o 
   8   9  13      120.07      121.87      5.68 o 
   0  10  13      198.46      207.78      8.15 o 
   1  10  13      125.94      130.83      6.40 o 
   2  10  13       30.93       30.29      2.40 o 
   3  10  13       75.02       72.65      5.00 o 
   4  10  13      177.53      172.32      4.94 o 
   5  10  13        0.39       -0.76      1.21 o 
   6  10  13      271.33      270.02      7.47 o 
   2  11  13        1.69       -0.62      1.20 o 
   3  11  13       89.42       82.78      3.89 o 
   4  11  13      222.68      239.41     11.45 o 
  -2  -7  14      669.56      658.34     13.31 o 
  -1  -7  14      450.16      425.66      8.46 o 
   0  -7  14     1102.69     1107.49     18.22 o 
   1  -7  14      269.46      278.07      6.45 o 
   2  -7  14      295.42      299.02     13.67 o 
  -4  -6  14      203.40      208.13      5.56 o 
  -3  -6  14        6.07        8.29      1.58 o 
  -2  -6  14       70.64       62.43      2.98 o 
  -1  -6  14      430.14      415.94      8.09 o 
   0  -6  14      179.95      172.49      4.71 o 
   1  -6  14       26.04       20.54      1.94 o 
   2  -6  14      115.57      117.37      3.90 o 
   3  -6  14       97.53      101.73      5.56 o 
   4  -6  14       86.07      101.26      7.31 o 
  -6  -5  14      118.49      121.29      8.27 o 
  -5  -5  14      195.53      209.37      5.52 o 
  -4  -5  14      239.23      230.96      5.66 o 
  -3  -5  14       17.10       17.86      1.88 o 
  -2  -5  14      437.16      437.11      9.81 o 
  -1  -5  14      377.16      369.48      7.19 o 
   0  -5  14       83.18       76.69      3.00 o 
   1  -5  14       88.39       90.95      3.20 o 
   2  -5  14        2.73        3.86      1.10 o 
   3  -5  14      162.83      165.18      4.43 o 
   4  -5  14      216.68      219.07      7.83 o 
   5  -5  14       96.05      106.09      5.36 o 
   6  -5  14      161.20      169.94      9.06 o 
  -6  -4  14      637.85      650.88     11.10 o 
  -5  -4  14        2.63        4.78      1.50 o 
  -4  -4  14      273.82      273.07      6.06 o 
  -3  -4  14      667.96      662.92     10.70 o 
  -2  -4  14      208.92      205.86      4.88 o 
  -1  -4  14      177.74      165.64      4.25 o 
   0  -4  14        2.57        1.95      0.95 o 
   1  -4  14       32.52       26.19      1.90 o 
   2  -4  14        1.97        2.92      1.03 o 
   3  -4  14        0.14       -0.20      0.43 o 
   4  -4  14        5.18        8.50      1.83 o 
   5  -4  14      185.81      196.17     10.81 o 
   6  -4  14       56.72       49.44      6.20 o 
  -6  -3  14       16.18       17.76      2.11 o 
  -5  -3  14       18.31       15.98      1.77 o 
  -4  -3  14      310.44      318.72      6.45 o 
  -3  -3  14      164.94      162.84      4.27 o 
  -2  -3  14      101.57      100.43      3.20 o 
  -1  -3  14     1534.84     1486.03     19.62 o 
   0  -3  14      654.76      644.03     11.59 o 
   1  -3  14       49.45       45.23      3.09 o 
   2  -3  14      700.05      678.99     11.98 o 
   3  -3  14      168.31      178.76      4.27 o 
   4  -3  14     1033.09     1053.10     14.76 o 
   5  -3  14      334.07      342.46      9.52 o 
  -7  -2  14      177.34      180.13      7.25 o 
  -6  -2  14      150.47      152.21      6.40 o 
  -5  -2  14       25.42       27.70      2.06 o 
  -4  -2  14      170.07      170.78      4.33 o 
  -3  -2  14       67.66       63.44      2.56 o 
  -2  -2  14      105.86      107.12      3.91 o 
  -1  -2  14     1482.07     1399.43     21.43 o 
   0  -2  14      415.77      445.80      7.35 o 
   1  -2  14      116.60      107.32      3.45 o 
   2  -2  14      283.09      282.47      5.30 o 
   3  -2  14     2066.65     2010.53     25.19 o 
   4  -2  14     1821.21     1818.07     18.81 o 
   5  -2  14       84.42       85.07      2.73 o 
   6  -2  14      222.61      228.10     10.17 o 
   7  -2  14      722.45      767.91     17.14 o 
   8  -2  14      301.80      309.63     12.64 o 
  -7  -1  14      180.11      188.60      7.35 o 
  -6  -1  14        0.03       -0.92      1.51 o 
  -5  -1  14      294.45      291.88      5.93 o 
  -4  -1  14     1365.79     1396.24     18.68 o 
  -3  -1  14       17.35       19.30      1.89 o 
  -2  -1  14      136.37      130.38      3.40 o 
  -1  -1  14     1956.69     1886.25     26.00 o 
   0  -1  14      573.51      557.62      9.68 o 
   1  -1  14      183.64      170.09      3.25 o 
   2  -1  14      608.40      609.05      7.21 o 
   3  -1  14        2.57        4.02      0.78 o 
   4  -1  14      370.62      363.91      6.18 o 
   5  -1  14      437.12      455.87      7.54 o 
   6  -1  14      202.37      206.80      6.69 o 
   7  -1  14       35.78       40.10      4.45 o 
   8  -1  14        5.48        6.04      2.14 o 
  -7   0  14      318.07      336.75     10.56 o 
  -6   0  14      151.55      169.78      9.54 o 
  -5   0  14      391.12      364.04     13.51 o 
  -4   0  14     1153.26     1147.22     18.12 o 
  -3   0  14      183.42      173.94      3.97 o 
  -2   0  14       11.83       22.67      1.90 o 
  -1   0  14     1764.22     1683.13     19.10 o 
   0   0  14     1072.21     1151.83     12.17 o 
   1   0  14      367.58      362.88      4.79 o 
   2   0  14       27.82       27.20      1.32 o 
   3   0  14      126.69      128.22      6.73 o 
   4   0  14      380.63      377.04      6.42 o 
   5   0  14       56.35       54.98      2.24 o 
   6   0  14        4.83        6.76      1.16 o 
   7   0  14       16.46       20.75      4.29 o 
   8   0  14        5.43        5.17      1.96 o 
   9   0  14      127.24      131.15      9.06 o 
  -7   1  14      550.75      560.54     14.49 o 
  -6   1  14      773.33      761.37     17.23 o 
  -5   1  14      490.52      500.55     12.24 o 
  -4   1  14       90.41       99.43      3.62 o 
  -3   1  14     1334.66     1367.09     15.85 o 
  -2   1  14     1767.71     1711.91     17.56 o 
  -1   1  14     1256.04     1213.25     12.83 o 
   0   1  14     1068.65     1128.30     13.10 o 
   1   1  14     1357.87     1359.68     17.44 o 
   2   1  14      119.48      116.76      2.99 o 
   3   1  14     1672.30     1634.28     20.72 o 
   4   1  14      403.18      396.78      6.67 o 
   5   1  14      111.63      112.94      3.21 o 
   6   1  14        9.32       14.99      1.51 o 
   7   1  14      147.02      142.56      5.77 o 
   8   1  14      145.24      154.34      6.40 o 
   9   1  14       43.10       49.33      4.27 o 
  -7   2  14      238.11      244.06      8.65 o 
  -6   2  14       16.34       15.97      2.64 o 
  -5   2  14      236.61      241.29      5.30 o 
  -4   2  14      851.56      884.24     12.74 o 
  -3   2  14       80.66       93.64      2.28 o 
  -2   2  14      136.93      137.90      4.80 o 
  -1   2  14     1411.51     1288.18     16.83 o 
   0   2  14     1427.23     1460.13     18.74 o 
   1   2  14       90.54       95.44      2.74 o 
   2   2  14      363.93      365.64      6.19 o 
   3   2  14      898.23      862.80     11.99 o 
   4   2  14     1259.28     1219.24     16.21 o 
   5   2  14      674.98      691.65     10.32 o 
   6   2  14     1844.69     1750.93     22.58 o 
   7   2  14     1009.34     1003.03     14.34 o 
   8   2  14      246.48      247.79      8.26 o 
   9   2  14      549.25      551.35     14.26 o 
  -7   3  14      238.78      259.73     11.61 o 
  -6   3  14      265.36      281.25      6.25 o 
  -5   3  14      112.89      109.68      3.52 o 
  -4   3  14        3.01        7.12      1.25 o 
  -3   3  14       35.25       35.91      1.65 o 
  -2   3  14       25.90       25.79      1.72 o 
  -1   3  14       15.86       16.97      1.48 o 
   0   3  14      133.21      131.18      3.35 o 
   1   3  14      667.66      636.72      9.42 o 
   2   3  14      913.56      866.74     12.08 o 
   3   3  14      439.57      424.35      8.67 o 
   4   3  14      997.59      945.10     13.18 o 
   5   3  14       11.83       11.44      1.35 o 
   6   3  14       32.12       37.11      2.13 o 
   7   3  14      397.00      378.91      7.06 o 
   8   3  14      522.83      520.82     19.39 o 
   9   3  14      155.95      162.93      6.94 o 
  -6   4  14      329.95      353.55     10.54 o 
  -5   4  14       34.87       35.64      4.13 o 
  -4   4  14        0.37        2.12      2.62 o 
  -3   4  14       14.83       14.33      2.30 o 
  -2   4  14      186.72      179.68      4.68 o 
  -1   4  14      134.78      131.96      4.04 o 
   0   4  14      809.13      795.60     11.44 o 
   1   4  14       25.84       27.15      1.74 o 
   2   4  14      200.44      199.45      4.30 o 
   3   4  14      166.31      168.75      3.99 o 
   4   4  14       10.13       17.09      1.53 o 
   5   4  14       31.52       20.71      1.72 o 
   6   4  14      740.89      704.59     10.85 o 
   7   4  14       28.17       29.54      2.10 o 
   8   4  14      152.59      143.42      4.12 o 
   9   4  14       44.82       43.53      4.10 o 
  -5   5  14       69.60       80.36      4.78 o 
  -4   5  14      793.91      827.07     18.41 o 
  -3   5  14      736.91      765.37     17.35 o 
  -2   5  14       82.71       86.29      3.47 o 
  -1   5  14     1726.65     1712.20     22.14 o 
   0   5  14     1447.25     1446.50     30.49 o 
   1   5  14     2777.34     2640.12     32.53 o 
   2   5  14       27.92       25.73      1.79 o 
   3   5  14      616.67      616.69      9.59 o 
   4   5  14     2206.52     2134.88     45.29 o 
   5   5  14      560.73      541.85      8.95 o 
   6   5  14       51.79       51.74      2.56 o 
   7   5  14      196.97      194.55      4.86 o 
   8   5  14       86.47       78.49      3.22 o 
   9   5  14        3.99        3.06      2.07 o 
  -5   6  14       13.72        8.90      3.02 o 
  -4   6  14       71.62       75.78      4.60 o 
  -3   6  14       31.80       33.63      8.03 o 
  -2   6  14      246.46      233.24      7.98 o 
  -1   6  14      282.36      282.09      5.75 o 
   0   6  14      197.29      201.36      5.41 o 
   1   6  14     1191.62     1148.62     15.90 o 
   2   6  14      749.34      720.94     10.98 o 
   3   6  14      561.45      521.08      8.64 o 
   4   6  14      426.87      431.17      8.54 o 
   5   6  14      408.82      368.87      7.00 o 
   6   6  14       64.04       65.76      4.73 o 
   7   6  14        2.02        2.85      1.35 o 
   8   6  14      253.35      253.01      5.94 o 
   9   6  14        8.31        7.38      1.85 o 
  -4   7  14      566.64      595.98     22.57 o 
  -3   7  14      456.83      463.88     18.60 o 
  -2   7  14      109.17      101.42      7.79 o 
  -1   7  14      418.66      424.13     11.57 o 
   0   7  14       10.07       10.95      1.43 o 
   1   7  14      308.40      302.78      6.15 o 
   2   7  14      226.92      206.62      4.85 o 
   3   7  14       92.73       92.50      3.20 o 
   4   7  14       93.21       88.90      3.25 o 
   5   7  14      214.25      206.88      5.05 o 
   6   7  14      357.28      347.28      7.01 o 
   7   7  14      444.51      451.56      8.46 o 
   8   7  14      158.39      153.06      4.66 o 
   9   7  14      258.61      269.60     11.05 o 
  -3   8  14      154.77      163.42     10.65 o 
  -2   8  14        6.50        8.28      2.58 o 
  -1   8  14       40.76       39.97      3.92 o 
   0   8  14      238.78      237.94      5.46 o 
   1   8  14      210.40      201.80      4.93 o 
   2   8  14      307.19      293.04      6.17 o 
   3   8  14        8.12        8.91      1.41 o 
   4   8  14       58.49       62.73      2.81 o 
   5   8  14        7.67        6.99      1.42 o 
   6   8  14       82.64       83.97      3.38 o 
   7   8  14       14.61       17.45      3.98 o 
   8   8  14      242.88      248.59      7.94 o 
  -1   9  14       43.07       41.35      4.21 o 
   0   9  14        3.23        6.85      4.13 o 
   1   9  14       15.23       12.82      2.20 o 
   2   9  14        3.44        1.20      1.19 o 
   3   9  14       62.93       60.54      2.92 o 
   4   9  14        0.17        0.48      1.23 o 
   5   9  14        7.01        7.85      1.81 o 
   6   9  14       83.80       82.40      3.49 o 
   7   9  14      163.74      165.35      5.85 o 
   0  10  14      472.60      481.36     19.55 o 
   1  10  14     1197.58     1251.22     26.27 o 
   2  10  14      170.91      169.69      4.85 o 
   3  10  14      643.91      626.67     11.08 o 
   4  10  14      848.58      869.45     13.78 o 
   5  10  14      550.84      565.06     11.94 o 
   6  10  14      401.80      385.82     16.53 o 
   1  -7  15       10.70        8.90      2.54 o 
  -3  -6  15      300.12      307.18      6.97 o 
  -2  -6  15      112.53      114.83      3.99 o 
  -1  -6  15      352.68      337.47      7.71 o 
   0  -6  15      278.37      267.29      6.16 o 
   1  -6  15        5.34        5.12      1.33 o 
   2  -6  15      557.31      576.92     11.17 o 
   3  -6  15      817.21      884.19     27.66 o 
  -5  -5  15      332.59      339.63     10.51 o 
  -4  -5  15        6.04        4.95      1.50 o 
  -3  -5  15       76.37       83.86      3.42 o 
  -2  -5  15      210.20      217.09      5.38 o 
  -1  -5  15      779.55      752.70     12.06 o 
   0  -5  15      203.93      182.46      4.81 o 
   1  -5  15      108.72      102.40      3.47 o 
   2  -5  15      255.33      253.30      5.79 o 
   3  -5  15       99.92      116.87      4.42 o 
   4  -5  15       34.23       41.11      3.85 o 
   5  -5  15      279.87      291.98      9.46 o 
  -6  -4  15       24.10       25.12      4.45 o 
  -5  -4  15       22.40       26.56      2.29 o 
  -4  -4  15      117.91      120.43      3.98 o 
  -3  -4  15       42.85       37.10      2.44 o 
  -2  -4  15       25.47       22.02      1.94 o 
  -1  -4  15      640.42      627.71     10.23 o 
   0  -4  15     1003.20      935.19     13.78 o 
   1  -4  15        4.54        5.98      1.24 o 
   2  -4  15      145.15      150.03      6.68 o 
   3  -4  15      746.17      713.72     50.37 o 
   4  -4  15       75.67       77.10      6.52 o 
   5  -4  15       23.20       27.34      4.61 o 
  -6  -3  15      409.87      419.29     11.86 o 
  -5  -3  15       58.30       62.12      2.90 o 
  -4  -3  15      740.77      758.10     11.95 o 
  -3  -3  15      529.51      491.05      8.60 o 
  -2  -3  15      816.55      784.32     11.91 o 
  -1  -3  15      351.19      360.28      6.79 o 
   0  -3  15      932.75      915.14     15.47 o 
   1  -3  15      876.97      870.79     14.80 o 
   2  -3  15      355.76      361.90      6.67 o 
   3  -3  15      794.13      784.58     11.79 o 
   4  -3  15      864.19      850.33     12.58 o 
  -6  -2  15       48.07       44.79      4.04 o 
  -5  -2  15      954.00      973.01     14.42 o 
  -4  -2  15      766.00      795.31     12.16 o 
  -3  -2  15        4.52        6.50      1.97 o 
  -2  -2  15       23.51       20.38      2.31 o 
  -1  -2  15      268.65      282.28      7.92 o 
   0  -2  15      534.76      502.25      8.17 o 
   1  -2  15        8.98       10.44      2.05 o 
   2  -2  15        9.31       14.50      2.18 o 
   3  -2  15      607.82      598.90      9.34 o 
   4  -2  15      495.52      480.27     11.29 o 
   5  -2  15        4.56        4.59      1.33 o 
   6  -2  15      117.13      126.87      5.64 o 
   7  -2  15      277.12      279.58      8.77 o 
   8  -2  15      129.62      150.86      9.38 o 
  -6  -1  15      756.58      778.95     17.75 o 
  -5  -1  15       21.25       25.41      2.20 o 
  -4  -1  15      538.53      560.09      9.21 o 
  -3  -1  15      207.72      207.46      5.43 o 
  -2  -1  15      175.29      167.05      4.01 o 
  -1  -1  15      198.21      205.08      4.99 o 
   0  -1  15      616.35      609.35      9.18 o 
   1  -1  15      197.33      194.46      5.92 o 
   2  -1  15       64.93       68.33      2.88 o 
   3  -1  15       91.10       97.08      2.89 o 
   4  -1  15      467.33      460.55      8.77 o 
   5  -1  15        7.47        6.74      1.16 o 
   6  -1  15       19.52       18.33      2.35 o 
   7  -1  15      627.41      647.92     16.06 o 
   8  -1  15      533.57      552.46     14.10 o 
  -7   0  15       32.63       32.91      5.25 o 
  -6   0  15      713.99      754.32     24.96 o 
  -5   0  15       67.59       76.18      4.10 o 
  -4   0  15        1.27        1.39      0.81 o 
  -3   0  15      795.13      754.35     11.11 o 
  -2   0  15       74.56      101.26      2.92 o 
  -1   0  15       14.38       26.65      1.68 o 
   0   0  15      230.52      229.34      3.59 o 
   1   0  15      692.90      688.63      9.96 o 
   2   0  15      146.96      148.44      3.51 o 
   3   0  15        0.66        1.42      1.02 o 
   4   0  15      230.67      229.20      4.75 o 
   5   0  15      305.41      311.46      5.89 o 
   6   0  15      194.34      199.68      4.58 o 
   7   0  15       26.91       27.05      3.09 o 
   8   0  15       19.55       21.84      3.03 o 
  -7   1  15        8.22        7.79      3.50 o 
  -6   1  15       31.86       33.07      3.54 o 
  -5   1  15        5.41        9.37      2.13 o 
  -4   1  15      194.42      210.86      6.61 o 
  -3   1  15       11.07       14.44      1.30 o 
  -2   1  15        6.30        6.38      0.85 o 
  -1   1  15      651.73      658.02      8.54 o 
   0   1  15     1678.32     1664.43     23.11 o 
   1   1  15        4.64        4.50      1.22 o 
   2   1  15      303.10      281.24      5.22 o 
   3   1  15     1513.25     1535.84     19.77 o 
   4   1  15     1249.46     1225.42     16.36 o 
   5   1  15      156.08      151.31      4.15 o 
   6   1  15      123.58      123.62      3.55 o 
   7   1  15      303.74      310.37      9.15 o 
   8   1  15      174.60      174.83      6.96 o 
   9   1  15       41.24       44.99      5.88 o 
  -7   2  15      100.48      113.50      7.79 o 
  -6   2  15      425.91      426.15     11.66 o 
  -5   2  15       49.59       59.41      2.99 o 
  -4   2  15        7.02       10.47      2.29 o 
  -3   2  15      886.28      823.90     17.60 o 
  -2   2  15      138.25      173.68      4.64 o 
  -1   2  15      180.24      187.09      4.15 o 
   0   2  15     1051.84     1047.92     14.25 o 
   1   2  15      902.21      873.50     12.23 o 
   2   2  15      476.90      469.26      7.58 o 
   3   2  15     1930.26     1905.42     24.01 o 
   4   2  15     2187.87     2114.90     26.49 o 
   5   2  15      259.64      264.13      5.34 o 
   6   2  15       44.74       42.89      2.27 o 
   7   2  15      686.49      704.57     11.03 o 
   8   2  15      645.58      648.71     15.55 o 
   9   2  15       26.15       19.87      4.45 o 
  -6   3  15      124.09      120.98      7.47 o 
  -5   3  15      247.43      245.10      8.35 o 
  -4   3  15     1230.83     1243.04     53.65 o 
  -3   3  15      432.04      438.67     10.59 o 
  -2   3  15       54.58       56.60      2.35 o 
  -1   3  15      555.60      586.72      9.11 o 
   0   3  15     2770.23     2697.68     32.99 o 
   1   3  15       31.79       35.92      1.96 o 
   2   3  15      141.74      138.41      3.49 o 
   3   3  15      431.26      432.78      7.28 o 
   4   3  15      304.77      298.27      5.72 o 
   5   3  15      158.32      153.83      3.93 o 
   6   3  15      154.25      154.34      4.05 o 
   7   3  15      117.70      130.00      3.85 o 
   8   3  15      105.84      104.84      5.44 o 
   9   3  15      553.93      549.50     14.38 o 
  -6   4  15      224.08      225.08     12.00 o 
  -5   4  15      155.47      166.88      6.67 o 
  -4   4  15      362.48      390.41     18.36 o 
  -3   4  15     1018.66     1010.13     24.64 o 
  -2   4  15       75.84       81.32      2.81 o 
  -1   4  15      228.33      227.89      5.66 o 
   0   4  15      824.89      819.58     11.91 o 
   1   4  15      211.00      217.07      4.70 o 
   2   4  15       41.23       43.55      2.08 o 
   3   4  15      121.03      117.66      3.33 o 
   4   4  15     1225.12     1161.79     15.95 o 
   5   4  15        9.99        7.50      1.30 o 
   6   4  15      557.22      556.75      9.26 o 
   7   4  15       61.47       56.36      2.64 o 
   8   4  15      243.75      248.86      5.72 o 
   9   4  15        4.13        3.34      2.70 o 
  -5   5  15      513.54      531.74     13.90 o 
  -4   5  15        1.09        1.53      1.67 o 
  -3   5  15      362.55      363.85     10.56 o 
  -2   5  15     1488.20     1535.02     46.57 o 
  -1   5  15      718.58      715.48     11.91 o 
   0   5  15       14.29       17.40      2.41 o 
   1   5  15      836.26      819.60     12.07 o 
   2   5  15       81.84       80.52      2.86 o 
   3   5  15       14.64       15.53      1.54 o 
   4   5  15       15.07       13.65      1.55 o 
   5   5  15      138.86      127.25      3.75 o 
   6   5  15       78.25       71.23      2.97 o 
   7   5  15        0.31        2.37      1.31 o 
   8   5  15       34.80       34.77      2.50 o 
   9   5  15       39.22       38.47      5.72 o 
  -4   6  15       77.47       84.08      4.95 o 
  -3   6  15      171.07      169.26      7.08 o 
  -2   6  15        9.00        8.56      2.24 o 
  -1   6  15       15.62       23.32      2.33 o 
   0   6  15      658.69      652.85     11.88 o 
   1   6  15      722.33      705.19     10.95 o 
   2   6  15      159.47      154.66      4.13 o 
   3   6  15      295.74      283.79      7.64 o 
   4   6  15     1646.25     1569.00     20.97 o 
   5   6  15      493.05      492.99      8.66 o 
   6   6  15      130.02      126.81      3.96 o 
   7   6  15      710.12      679.68     11.19 o 
   8   6  15      584.16      587.50     10.28 o 
  -3   7  15       18.49       16.21      3.82 o 
  -2   7  15       44.98       43.20      4.10 o 
  -1   7  15      139.18      140.87      7.07 o 
   0   7  15       38.63       36.85      2.73 o 
   1   7  15      131.84      125.75      3.88 o 
   2   7  15      161.17      161.34      4.34 o 
   3   7  15       29.48       30.15      2.16 o 
   4   7  15     1587.89     1524.99     20.70 o 
   5   7  15      280.78      264.18      5.92 o 
   6   7  15        0.80        2.22      1.29 o 
   7   7  15      202.95      217.61     10.07 o 
   8   7  15      690.96      696.67     11.75 o 
   9   7  15      153.82      167.87      9.70 o 
  -2   8  15        2.59        2.54      2.14 o 
  -1   8  15      117.64      130.44      6.34 o 
   0   8  15      709.58      718.29     11.57 o 
   1   8  15      478.76      452.35      8.32 o 
   2   8  15       18.09       15.56      1.79 o 
   3   8  15        8.14        7.77      1.46 o 
   4   8  15      621.25      579.74      9.95 o 
   5   8  15      139.64      137.18      4.24 o 
   6   8  15       10.97       12.00      1.75 o 
   7   8  15      134.23      127.47      4.24 o 
   8   8  15        0.87        1.27      1.69 o 
  -1   9  15      355.44      345.92     15.90 o 
   0   9  15      239.09      243.77     10.89 o 
   1   9  15      758.46      781.33     17.54 o 
   2   9  15      135.60      130.65      4.16 o 
   3   9  15       72.07       67.81      3.09 o 
   4   9  15      808.89      794.44     12.77 o 
   5   9  15      304.40      296.52      6.70 o 
   6   9  15       34.04       34.39      2.66 o 
   7   9  15       24.00       19.71      4.29 o 
   1  10  15      203.77      204.28     11.60 o 
   2  10  15       73.22       75.98      3.30 o 
   3  10  15      284.52      281.56      6.57 o 
   4  10  15      237.30      240.31      7.10 o 
   5  10  15       82.84       79.58      4.88 o 
  -2  -6  16       39.38       35.63      2.90 o 
  -1  -6  16      309.29      307.02      7.99 o 
   0  -6  16       10.62       10.82      1.58 o 
   1  -6  16      162.87      182.48      5.02 o 
   2  -6  16       81.00       91.38      3.49 o 
  -4  -5  16      269.62      273.13     15.10 o 
  -3  -5  16      821.70      827.09     13.31 o 
  -2  -5  16      363.59      348.26      7.31 o 
  -1  -5  16      610.15      621.22     10.65 o 
   0  -5  16      455.75      463.10      8.64 o 
   1  -5  16       71.90       75.40      3.16 o 
   2  -5  16      448.22      458.13      8.60 o 
   3  -5  16      588.42      603.15     12.04 o 
   4  -5  16      143.03      149.75      8.58 o 
  -5  -4  16       12.06       10.02      1.77 o 
  -4  -4  16       35.99       37.85      2.61 o 
  -3  -4  16      638.04      640.04     10.77 o 
  -2  -4  16      198.02      205.55      5.18 o 
  -1  -4  16      153.44      149.09      4.25 o 
   0  -4  16       31.19       44.87      5.52 o 
   1  -4  16       40.16       42.64      2.98 o 
   2  -4  16        7.56        6.43      1.53 o 
   3  -4  16      205.87      211.46      5.97 o 
  -5  -3  16       89.78       97.03      3.92 o 
  -4  -3  16       35.03       44.54      2.67 o 
  -3  -3  16      129.45      130.51      3.98 o 
  -2  -3  16       48.70       50.08      2.53 o 
  -1  -3  16      105.79      102.70      3.97 o 
   0  -3  16       44.90       40.19      2.65 o 
   1  -3  16      233.89      223.90      5.04 o 
   2  -3  16       46.27       46.48      2.43 o 
   3  -3  16      966.60      929.02     13.61 o 
   4  -3  16      296.29      302.20     12.08 o 
  -6  -2  16      695.81      740.76     17.47 o 
  -5  -2  16        3.73        5.22      1.24 o 
  -4  -2  16       23.47       24.72      2.04 o 
  -3  -2  16     1380.57     1380.25     18.88 o 
  -2  -2  16      751.15      713.27     12.84 o 
  -1  -2  16       65.81       74.84      2.79 o 
   0  -2  16      306.14      287.16      5.71 o 
   1  -2  16      203.50      209.31      4.65 o 
   2  -2  16      630.53      616.64     13.30 o 
   3  -2  16      929.18      919.17     26.07 o 
   4  -2  16      503.69      509.34     16.69 o 
   5  -2  16      196.02      194.90      8.90 o 
  -6  -1  16       24.48       28.98      3.37 o 
  -5  -1  16      436.75      467.44     12.14 o 
  -4  -1  16      222.79      208.49      9.20 o 
  -3  -1  16       79.95       80.70      4.19 o 
  -2  -1  16      156.54      167.36      4.12 o 
  -1  -1  16     1257.31     1275.04     28.80 o 
   0  -1  16     1988.97     1950.93     28.27 o 
   1  -1  16       29.88       29.52      3.74 o 
   2  -1  16       19.92       23.88      2.59 o 
   3  -1  16      828.34      809.79     16.84 o 
   4  -1  16      359.77      378.41      6.71 o 
   5  -1  16        6.32        8.18      1.30 o 
   6  -1  16       70.15       78.73      4.21 o 
   7  -1  16       41.27       46.11      3.93 o 
   8  -1  16       38.28       37.83      5.56 o 
  -6   0  16      195.94      215.09     11.13 o 
  -5   0  16      132.55      127.02      7.95 o 
  -4   0  16       76.58       76.14      4.89 o 
  -3   0  16      552.63      563.10      9.03 o 
  -2   0  16      696.00      678.64     11.59 o 
  -1   0  16      550.98      569.24     10.21 o 
   0   0  16      927.64      907.60     18.41 o 
   1   0  16        4.33        8.49      1.37 o 
   2   0  16      202.32      211.35      4.47 o 
   3   0  16     2424.15     2465.45     35.41 o 
   4   0  16     1180.35     1154.15     15.70 o 
   5   0  16       66.67       64.51      2.55 o 
   6   0  16       12.16       13.90      1.83 o 
   7   0  16      294.31      306.70      9.27 o 
   8   0  16      274.10      264.81      8.81 o 
  -6   1  16      827.81      901.20     27.66 o 
  -5   1  16       83.65       90.86      4.72 o 
  -4   1  16       26.98       26.34      2.02 o 
  -3   1  16      862.66      896.27     17.48 o 
  -2   1  16     1068.13     1074.23     16.98 o 
  -1   1  16      419.77      417.31      7.06 o 
   0   1  16       24.44       30.01      3.17 o 
   1   1  16     1013.37     1019.49     20.87 o 
   2   1  16     1328.86     1296.38     17.17 o 
   3   1  16        4.93        7.30      1.19 o 
   4   1  16        4.08        4.98      1.12 o 
   5   1  16       52.59       55.72      2.40 o 
   6   1  16       25.71       25.98      1.95 o 
   7   1  16       17.07       21.87      2.81 o 
   8   1  16       20.81       18.62      2.86 o 
  -6   2  16      223.15      132.58      8.11 o 
  -3   2  16       11.29       15.20      1.54 o 
  -2   2  16       14.73       16.84      1.57 o 
  -1   2  16      103.92      123.00      3.36 o 
   0   2  16      601.80      606.30      9.35 o 
   1   2  16       16.41       28.15      3.15 o 
   2   2  16       88.28       88.19      2.84 o 
   3   2  16      278.20      286.03      5.58 o 
   4   2  16     1004.52      980.91     13.83 o 
   5   2  16       24.53       30.43      3.62 o 
   6   2  16       11.59       10.39      1.46 o 
   7   2  16      185.97      190.72      4.80 o 
   8   2  16      603.11      579.93     14.59 o 
  -5   3  16       82.01       83.30      6.20 o 
  -3   3  16      673.85      683.74     15.57 o 
  -2   3  16      701.71      671.08     20.58 o 
  -1   3  16      509.14      481.79      8.07 o 
   0   3  16      136.59      143.47      4.24 o 
   1   3  16       13.71       13.11      1.88 o 
   2   3  16      205.03      193.62      4.39 o 
   3   3  16      702.57      658.96     10.10 o 
   4   3  16      438.29      428.20      7.48 o 
   5   3  16      112.85      110.51      3.43 o 
   6   3  16       61.35       57.93      2.58 o 
   7   3  16      685.76      693.62     11.13 o 
   8   3  16      862.96      835.40     18.91 o 
  -5   4  16       18.64       14.54      2.41 o 
  -4   4  16      387.02      412.22     11.23 o 
  -3   4  16       16.58       14.15      3.97 o 
  -2   4  16      226.48      237.08      5.94 o 
  -1   4  16      265.73      254.77      6.16 o 
   0   4  16     1355.17     1338.19     18.05 o 
   1   4  16      159.48      162.83      4.09 o 
   2   4  16      112.56      111.15      3.27 o 
   3   4  16      665.84      642.92     12.62 o 
   4   4  16     1344.53     1317.30     20.21 o 
   5   4  16      412.48      396.13      7.30 o 
   6   4  16      114.69      116.72      4.31 o 
   7   4  16       50.42       52.54      2.70 o 
   8   4  16       57.70       55.56      2.83 o 
  -5   5  16        1.63        3.02      1.91 o 
  -4   5  16       74.12       83.86      5.25 o 
  -3   5  16       33.62       32.91      5.40 o 
  -2   5  16      152.95      152.92      6.35 o 
  -1   5  16      148.03      143.41      5.00 o 
   0   5  16     1276.35     1239.62     17.12 o 
   1   5  16      126.96      133.98      3.74 o 
   2   5  16        9.60       12.16      1.97 o 
   3   5  16     1021.54      993.73     14.28 o 
   4   5  16     1439.96     1385.38     18.84 o 
   5   5  16       97.64      102.63      3.45 o 
   6   5  16       26.40       20.00      1.92 o 
   7   5  16      278.86      282.13      6.23 o 
   8   5  16      240.20      252.47      6.01 o 
  -4   6  16       54.02       54.37      5.88 o 
  -3   6  16      209.51      219.22     11.92 o 
  -2   6  16      753.64      776.96     31.40 o 
  -1   6  16      288.63      286.99      6.05 o 
   0   6  16       48.21       51.93      2.46 o 
   1   6  16      325.29      312.07      6.32 o 
   2   6  16      663.10      643.02     10.34 o 
   3   6  16      754.21      747.02     11.61 o 
   4   6  16      812.72      776.50     12.05 o 
   5   6  16      632.11      609.89     10.19 o 
   6   6  16        9.60       18.29      4.02 o 
   7   6  16       76.06       77.06      3.29 o 
   8   6  16      640.89      639.16     11.06 o 
   9   6  16        2.50        3.66      1.43 o 
  -2   7  16      246.58      244.81      8.82 o 
  -1   7  16       38.30       40.66      3.93 o 
   0   7  16     1490.48     1465.18     23.09 o 
   1   7  16      237.37      228.89      5.35 o 
   2   7  16      407.17      388.79      7.50 o 
   3   7  16      161.38      157.95      4.41 o 
   4   7  16     1557.94     1510.73     20.72 o 
   5   7  16      178.90      178.39      4.82 o 
   6   7  16        8.37       16.95      1.93 o 
   7   7  16       72.60       79.30      3.43 o 
   8   7  16      168.58      174.69      5.92 o 
  -2   8  16      409.58      386.14     17.01 o 
  -1   8  16      187.66      197.39      7.92 o 
   0   8  16      137.23      138.09      6.40 o 
   1   8  16       94.93       94.03      3.53 o 
   2   8  16       63.12       64.81      2.96 o 
   3   8  16       19.70       18.84      1.94 o 
   4   8  16        9.60       10.95      1.68 o 
   5   8  16       60.35       62.79      3.06 o 
   6   8  16       41.05       38.54      2.74 o 
   7   8  16       31.28       31.21      2.48 o 
   0   9  16       22.88       16.69      4.45 o 
   1   9  16       68.52       70.22      3.72 o 
   2   9  16       75.60       76.75      3.26 o 
   3   9  16        4.34        2.79      1.32 o 
   4   9  16      173.48      162.36      4.84 o 
   5   9  16      116.58      122.37      4.23 o 
   6   9  16       93.16       79.17      7.31 o 
   2  10  16        2.11        0.69      1.51 o 
   3  10  16       67.06       72.94      4.54 o 
   0  -6  17      215.35      224.31     11.13 o 
  -3  -5  17      107.42      122.73      8.27 o 
  -2  -5  17       27.44       26.32      2.64 o 
  -1  -5  17      579.02      602.27     10.57 o 
   0  -5  17       78.17       83.27      3.35 o 
   1  -5  17        1.67        1.95      1.10 o 
   2  -5  17       26.62       30.06      2.30 o 
   3  -5  17      353.91      384.20     11.04 o 
  -4  -4  17       77.46       76.26      3.85 o 
  -3  -4  17      273.08      275.16      6.35 o 
  -2  -4  17      379.05      373.52      7.54 o 
  -1  -4  17      278.22      257.28      5.91 o 
   0  -4  17      184.93      177.39      7.66 o 
   1  -4  17      286.87      298.31      8.49 o 
   2  -4  17      508.25      511.14     10.86 o 
   3  -4  17      751.27      783.47     17.42 o 
  -5  -3  17       20.51       21.86      1.95 o 
  -4  -3  17       33.34       41.88      2.68 o 
  -3  -3  17      542.21      558.67      9.77 o 
  -2  -3  17      234.23      240.64      5.57 o 
  -1  -3  17       43.67       43.95      2.90 o 
   0  -3  17      173.44      169.37      4.42 o 
   1  -3  17      370.65      363.46      6.96 o 
   2  -3  17      180.24      183.16      6.62 o 
   3  -3  17        6.25        7.83      1.99 o 
   4  -3  17       68.41       62.48      5.56 o 
  -5  -2  17        2.88        4.79      1.18 o 
  -4  -2  17       84.63       86.40      3.31 o 
  -3  -2  17      130.91      140.11      4.83 o 
  -2  -2  17       33.23       34.47      2.28 o 
  -1  -2  17      186.51      179.37      4.50 o 
   0  -2  17       11.53       14.97      1.88 o 
   1  -2  17      344.03      329.03     17.80 o 
   2  -2  17       34.18       30.84      4.13 o 
   3  -2  17      140.45      155.47      8.43 o 
   4  -2  17        3.03        0.95      1.91 o 
   5  -2  17       24.63       26.71      3.97 o 
  -6  -1  17      694.83      673.88     22.57 o 
  -5  -1  17      534.52      555.09     13.76 o 
  -4  -1  17      531.52      562.23     14.90 o 
  -3  -1  17     1135.29     1134.41     16.02 o 
  -2  -1  17     1255.70     1251.31     18.45 o 
  -1  -1  17      485.33      502.19      9.73 o 
   0  -1  17      692.77      677.28     15.09 o 
   1  -1  17      598.22      579.86     13.42 o 
   2  -1  17      512.64      503.59     12.13 o 
   3  -1  17      374.59      386.54     10.11 o 
   4  -1  17      741.73      755.66     22.10 o 
   5  -1  17       12.34       13.23      1.70 o 
   6  -1  17        8.17        8.10      1.96 o 
   7  -1  17      998.32     1036.13     37.28 o 
  -6   0  17       23.64       23.24      2.90 o 
  -5   0  17       26.51       31.32      4.61 o 
  -4   0  17       38.01       42.10      2.30 o 
  -3   0  17      181.09      193.47      5.28 o 
  -2   0  17      352.89      357.37     13.04 o 
  -1   0  17      262.37      265.65      7.85 o 
   0   0  17      216.05      219.80      7.01 o 
   1   0  17      151.23      146.08      5.62 o 
   2   0  17       70.22       70.71      3.02 o 
   3   0  17     1631.49     1599.80     20.82 o 
   4   0  17      525.24      530.86      8.71 o 
   5   0  17       47.08       52.04      2.41 o 
   6   0  17      100.90      106.86      3.43 o 
   7   0  17      225.46      238.70      8.09 o 
   8   0  17      123.65      132.10      8.90 o 
  -3   1  17        4.08        4.61      2.07 o 
  -2   1  17        5.64        4.60      1.51 o 
  -1   1  17       28.20       29.74      2.94 o 
   0   1  17      246.34      252.53      5.12 o 
   1   1  17       73.93       75.86      3.09 o 
   2   1  17       42.86       44.42      2.12 o 
   3   1  17       46.59       45.39      2.16 o 
   4   1  17      887.32      886.98     13.77 o 
   5   1  17      368.91      372.14      6.92 o 
   6   1  17       12.34       10.87      1.52 o 
   7   1  17      848.03      876.35     19.21 o 
   8   1  17      427.19      434.17     12.13 o 
  -3   2  17      200.65      219.62      5.71 o 
  -2   2  17     1237.87     1231.85     17.23 o 
  -1   2  17       10.11       11.01      1.40 o 
   0   2  17        1.48        1.53      0.93 o 
   1   2  17      569.11      579.23      9.19 o 
   2   2  17      629.31      605.91      9.49 o 
   3   2  17      296.05      295.16      5.81 o 
   4   2  17      617.27      603.19      9.63 o 
   5   2  17      230.23      225.89      6.17 o 
   6   2  17      265.64      260.32      5.69 o 
   7   2  17      391.25      404.50      7.72 o 
   8   2  17      117.31      114.55      6.28 o 
  -4   3  17      365.77      377.77     10.43 o 
  -3   3  17      321.57      336.62      9.78 o 
  -2   3  17      344.16      332.88      8.02 o 
  -1   3  17      644.98      632.28      9.98 o 
   0   3  17     1075.56     1094.93     15.28 o 
   1   3  17       73.47       79.10      2.84 o 
   2   3  17       12.27       17.04      1.65 o 
   3   3  17      358.70      342.03      6.49 o 
   4   3  17      580.27      567.73      9.31 o 
   5   3  17       44.16       53.33      2.57 o 
   6   3  17       25.09       24.17      2.00 o 
   7   3  17      143.91      142.09      4.21 o 
   8   3  17       79.63       78.45      4.93 o 
  -5   4  17      118.39      117.34      5.44 o 
  -4   4  17       47.29       34.34      4.77 o 
  -3   4  17      349.52      368.11     10.73 o 
  -2   4  17     1482.78     1514.27     20.34 o 
  -1   4  17      554.96      560.60      9.27 o 
   0   4  17      583.50      583.00      9.48 o 
   1   4  17     1005.70      970.28     13.96 o 
   2   4  17      533.97      512.48      8.61 o 
   3   4  17      216.82      216.17      4.96 o 
   4   4  17      745.45      716.45     11.17 o 
   5   4  17      160.64      154.39      4.27 o 
   6   4  17       11.39       10.98      1.53 o 
   7   4  17      289.74      292.63      6.38 o 
   8   4  17      143.27      135.38      4.28 o 
  -4   5  17        0.35       -0.64      1.91 o 
  -3   5  17      169.37      162.18      9.78 o 
  -2   5  17      211.74      216.92     13.35 o 
  -1   5  17       91.42       91.30      3.73 o 
   0   5  17        1.36        0.23      0.99 o 
   1   5  17      170.20      174.22      4.44 o 
   2   5  17      432.05      419.26      7.61 o 
   3   5  17        0.37        0.05      1.05 o 
   4   5  17      100.23       92.35      3.33 o 
   5   5  17       36.70       35.67      2.37 o 
   6   5  17       98.63       97.53      3.54 o 
   7   5  17      176.23      161.37      4.68 o 
   8   5  17       56.66       59.87      3.04 o 
  -3   6  17       71.61       84.90      5.38 o 
  -2   6  17        4.00       22.04      8.98 o 
  -1   6  17       13.92       18.71      1.82 o 
   0   6  17      120.98      120.77      3.78 o 
   1   6  17        3.09        3.91      1.90 o 
   2   6  17       15.06       13.23      1.61 o 
   3   6  17       28.14       27.60      2.17 o 
   4   6  17      438.37      435.12      8.13 o 
   5   6  17      143.97      134.80      4.15 o 
   6   6  17       21.53       23.36      2.13 o 
   7   6  17      205.58      228.50      5.75 o 
   8   6  17      360.65      350.06      8.73 o 
  -2   7  17      537.02      550.30     14.72 o 
  -1   7  17      136.16      133.18      6.41 o 
   0   7  17       12.70       11.09      1.96 o 
   1   7  17      238.60      232.42      5.55 o 
   2   7  17      387.78      375.28      7.43 o 
   3   7  17        3.64        3.97      1.30 o 
   4   7  17       23.66       23.28      2.11 o 
   5   7  17      207.53      203.02      5.29 o 
   6   7  17      173.99      161.85      4.78 o 
   7   7  17      369.92      360.53      7.67 o 
  -1   8  17       44.01       45.31      6.20 o 
   0   8  17     1055.76     1067.39     27.74 o 
   1   8  17      475.50      475.16      8.90 o 
   2   8  17      180.35      175.95      4.95 o 
   3   8  17      318.03      319.07      6.92 o 
   4   8  17      375.16      379.32      7.77 o 
   5   8  17      291.05      293.98      6.70 o 
   6   8  17       97.48       88.45      3.63 o 
   1   9  17      270.30      266.78      8.80 o 
   2   9  17      213.68      217.94      5.66 o 
   3   9  17       55.56       58.46      3.01 o 
   4   9  17      560.88      551.12     10.15 o 
   5   9  17      426.36      430.86     12.81 o 
  -2  -5  18      406.54      404.42     16.06 o 
  -1  -5  18      255.94      249.69      8.49 o 
   0  -5  18      968.32     1012.46     21.69 o 
   1  -5  18      470.90      465.25     12.52 o 
   2  -5  18      513.30      503.30     18.76 o 
  -3  -4  18       81.93       94.32      4.47 o 
  -2  -4  18       57.09       55.22      2.88 o 
  -1  -4  18       11.58       11.04      1.60 o 
   0  -4  18       28.09       30.90      3.01 o 
   1  -4  18      188.35      199.93     13.43 o 
   2  -4  18        0.11        0.74      1.51 o 
   3  -4  18      263.17      275.66      8.71 o 
  -4  -3  18        7.16        9.34      1.75 o 
  -3  -3  18       75.72       79.05      3.24 o 
  -2  -3  18        3.57        6.87      1.62 o 
  -1  -3  18       12.92       14.32      1.97 o 
   0  -3  18      116.44      124.22     11.45 o 
   1  -3  18        1.86        2.04      1.63 o 
   2  -3  18        7.71       10.02      2.19 o 
   3  -3  18      310.44      326.89     10.97 o 
   4  -3  18      110.99      115.57      7.31 o 
  -5  -2  18       99.17      120.82      7.79 o 
  -4  -2  18      134.31      125.00      4.69 o 
  -3  -2  18      260.67      262.80      6.91 o 
  -2  -2  18      187.43      208.44      5.91 o 
  -1  -2  18        3.49        4.09      1.85 o 
   0  -2  18       19.70       20.14      2.78 o 
   1  -2  18      407.79      403.03     10.89 o 
   2  -2  18      200.56      194.61      6.96 o 
   3  -2  18       18.61       16.54      3.42 o 
   5  -2  18       38.43       41.49      4.77 o 
  -5  -1  18       26.77       24.32      4.13 o 
  -4  -1  18       12.55       17.27      2.51 o 
  -3  -1  18        3.72        9.72      2.30 o 
  -2  -1  18        1.13        4.61      1.99 o 
  -1  -1  18      418.13      399.79     10.71 o 
   0  -1  18      328.50      311.74     12.40 o 
   1  -1  18       27.04       29.45      3.09 o 
   2  -1  18        4.28        7.01      2.02 o 
   3  -1  18      389.07      395.44     11.13 o 
   4  -1  18      181.37      185.03      6.63 o 
   5  -1  18      106.39      107.17      4.95 o 
  -4   0  18       52.80       52.05      3.42 o 
  -3   0  18     1003.47      987.41     20.54 o 
  -2   0  18     1046.60     1028.98     33.62 o 
  -1   0  18      373.32      380.09     10.21 o 
   0   0  18      756.37      742.61     16.32 o 
   1   0  18     1468.72     1422.26     27.74 o 
   2   0  18      965.16      950.01     28.61 o 
   3   0  18      620.45      589.32     13.64 o 
   4   0  18     1005.43     1024.76     14.61 o 
   5   0  18      351.74      356.51      6.85 o 
   6   0  18      491.70      505.12      9.11 o 
   7   0  18      588.68      624.18     15.11 o 
  -3   1  18        1.19        1.13      1.51 o 
  -2   1  18      172.32      178.04      6.28 o 
  -1   1  18      108.03      103.71      4.71 o 
   0   1  18        4.26        3.34      2.07 o 
   1   1  18      299.96      308.61      8.97 o 
   2   1  18      488.26      494.43      9.66 o 
   3   1  18       41.47       42.64      2.26 o 
   4   1  18       27.00       30.33      2.08 o 
   5   1  18        0.39        0.64      1.08 o 
   6   1  18       16.65       21.59      1.96 o 
   7   1  18        9.90       10.88      2.33 o 
  -3   2  18       74.24       67.76      3.88 o 
  -2   2  18       61.43       61.58      6.52 o 
  -1   2  18        1.45        2.20      1.01 o 
   0   2  18        6.31        7.86      1.40 o 
   1   2  18        9.69        9.87      1.34 o 
   2   2  18       96.17       96.12      3.17 o 
   3   2  18      147.99      138.56      3.83 o 
   4   2  18      278.44      268.29      5.65 o 
   5   2  18      384.14      377.90      9.54 o 
   6   2  18       73.15       75.75      3.08 o 
   7   2  18      332.06      325.87      6.82 o 
   8   2  18      373.24      387.89     16.53 o 
  -3   3  18      919.87      920.59     19.89 o 
  -2   3  18     1521.00     1549.28     37.52 o 
  -1   3  18      160.28      175.62      4.46 o 
   0   3  18      272.73      263.63      6.77 o 
   1   3  18      915.17      892.76     16.75 o 
   2   3  18      765.29      755.75     11.51 o 
   3   3  18       59.60       67.32      2.82 o 
   4   3  18       21.55       17.83      1.78 o 
   5   3  18      317.08      319.42      6.55 o 
   6   3  18       42.55       33.23      2.36 o 
   7   3  18      231.99      236.04      5.66 o 
   8   3  18      513.59      522.54     20.35 o 
  -4   4  18        5.49        5.06      4.21 o 
  -3   4  18        0.22       -1.48      1.73 o 
  -2   4  18       33.88       37.67      2.33 o 
  -1   4  18       38.02       40.60      2.48 o 
   0   4  18      483.67      485.01     10.07 o 
   1   4  18      180.30      169.80      4.41 o 
   2   4  18        1.71        3.39      1.17 o 
   3   4  18      339.24      328.85      6.56 o 
   4   4  18     1391.70     1369.06     18.87 o 
   5   4  18      159.92      148.10      4.26 o 
   6   4  18        2.94        4.71      1.38 o 
   7   4  18      213.27      211.90      5.43 o 
   8   4  18      913.90      981.90     17.47 o 
  -4   5  18       54.90       47.53      6.04 o 
  -3   5  18        6.00        7.49      3.34 o 
  -2   5  18      120.05      113.89      5.72 o 
  -1   5  18        2.62        0.34      0.64 o 
   0   5  18       74.70       73.47      2.99 o 
   1   5  18      255.45      247.69      5.58 o 
   2   5  18      468.90      451.66      8.18 o 
   3   5  18      584.56      551.09      9.42 o 
   4   5  18      449.99      418.55      7.90 o 
   5   5  18      420.44      426.82      8.11 o 
   6   5  18       37.89       38.73      2.58 o 
   7   5  18      389.46      380.60      8.44 o 
   8   5  18     1102.39     1129.03     23.59 o 
  -3   6  18        4.62        6.52      2.70 o 
  -2   6  18      445.44      465.45     13.91 o 
  -1   6  18       53.23       52.30      4.30 o 
   0   6  18      178.89      176.54      4.71 o 
   1   6  18       55.54       59.12      2.82 o 
   2   6  18      555.55      534.21      9.37 o 
   3   6  18      128.07      126.34      3.96 o 
   4   6  18        7.42        6.81      1.48 o 
   5   6  18       85.13       85.10      3.45 o 
   6   6  18      260.47      241.48      5.87 o 
   7   6  18      429.15      437.18      9.61 o 
   8   6  18      101.07       99.52      7.63 o 
  -2   7  18      408.72      421.91     18.12 o 
  -1   7  18      316.90      310.51     10.23 o 
   0   7  18      275.22      261.64      8.39 o 
   1   7  18      189.34      184.72      5.00 o 
   2   7  18        8.52       10.02      1.59 o 
   3   7  18       20.10       21.62      2.10 o 
   4   7  18      130.38      123.89      4.10 o 
   5   7  18       35.69       32.50      2.50 o 
   6   7  18       61.35       57.40      3.58 o 
   7   7  18       19.42       23.05      4.61 o 
   0   8  18       78.11       64.86      6.68 o 
   1   8  18      358.75      367.77      7.65 o 
   2   8  18      585.23      591.00     10.48 o 
   3   8  18      418.93      404.21      8.19 o 
   4   8  18      492.92      467.97      9.03 o 
   5   8  18       95.37      102.53      3.94 o 
   6   8  18       85.56       86.32      7.63 o 
   1   9  18        0.48        3.97      2.38 o 
   2   9  18      111.47      115.12      5.39 o 
   3   9  18        0.33        0.48      1.43 o 
  -2  -4  19      199.97      189.97     10.02 o 
   0  -4  19      298.94      314.44     14.31 o 
   1  -4  19      763.11      730.95     24.96 o 
   2  -4  19      484.16      487.56     18.60 o 
   3  -4  19      629.28      658.46     22.57 o 
  -3  -3  19       70.18       71.23      4.39 o 
  -2  -3  19        0.96        2.09      1.68 o 
  -1  -3  19      504.22      508.45     13.53 o 
   0  -3  19        2.41        1.35      1.69 o 
   1  -3  19      191.30      186.60      7.31 o 
   2  -3  19      116.10      113.65      5.44 o 
   3  -3  19       69.03       80.31     10.09 o 
   4  -3  19        0.99        0.85      1.18 o 
  -4  -2  19       10.14       11.29      3.50 o 
  -3  -2  19      156.50      171.62     10.81 o 
  -2  -2  19       33.14       29.59      3.30 o 
  -1  -2  19       45.11       50.42      4.00 o 
   0  -2  19       11.60       11.98      3.89 o 
   1  -2  19        2.34        1.63      1.72 o 
   2  -2  19        0.96        0.26      1.91 o 
   3  -2  19      277.83      280.72      8.82 o 
   4  -2  19       41.28       29.57      4.45 o 
  -4  -1  19      198.99      206.32      7.28 o 
  -3  -1  19     2010.75     2065.25     44.51 o 
  -2  -1  19     1963.37     1958.36     36.64 o 
  -1  -1  19        6.21        8.85      2.17 o 
   0  -1  19      317.27      321.04      9.55 o 
   1  -1  19     1316.14     1379.31     27.23 o 
   2  -1  19      763.35      755.57     16.89 o 
   3  -1  19      194.90      193.94     10.17 o 
   4  -1  19       40.21       42.06      3.65 o 
   5  -1  19      132.60      125.14      5.56 o 
  -4   0  19       79.96       98.56      6.20 o 
  -3   0  19        7.78        8.89      2.06 o 
  -2   0  19       23.34       23.46      3.89 o 
  -1   0  19       36.49       38.17      3.43 o 
   0   0  19        8.63       13.45      2.29 o 
   1   0  19       63.45       72.90      5.48 o 
   2   0  19      324.38      330.02     13.83 o 
   3   0  19      581.54      594.64     14.14 o 
   4   0  19      129.10      132.28      5.72 o 
   5   0  19       22.09       25.65      3.04 o 
   6   0  19        2.83        3.02      1.36 o 
   7   0  19      190.02      210.95     11.13 o 
  -3   1  19       28.97       23.53      4.29 o 
  -2   1  19      358.61      372.79     15.10 o 
  -1   1  19       36.29       38.95      4.93 o 
   0   1  19        6.36        5.09      2.54 o 
   1   1  19      259.16      251.23      7.97 o 
   2   1  19      403.55      398.89      8.45 o 
   3   1  19      855.29      839.14     12.54 o 
   4   1  19      313.97      322.88      6.47 o 
   5   1  19        3.38        7.17      1.37 o 
   6   1  19      370.31      389.93      7.84 o 
   7   1  19      817.11      830.30     18.76 o 
  -2   2  19      145.19      147.89      5.89 o 
  -1   2  19       62.32       61.07      3.82 o 
   0   2  19       82.22       80.93      3.55 o 
   1   2  19        3.33        7.36      2.61 o 
   2   2  19      528.47      528.63      8.91 o 
   3   2  19      296.18      300.57      6.17 o 
   4   2  19       74.52       72.50      2.93 o 
   5   2  19      527.79      501.97      8.85 o 
   6   2  19      263.20      253.54      7.32 o 
   7   2  19       16.30       15.41      1.85 o 
  -2   3  19      156.25      178.91      5.37 o 
  -1   3  19       65.98       67.67      2.89 o 
   0   3  19      276.46      268.54      5.80 o 
   1   3  19       84.31       86.29      3.67 o 
   2   3  19        1.21        0.57      1.07 o 
   3   3  19      221.79      219.95      5.18 o 
   4   3  19      342.25      352.41      6.97 o 
   5   3  19       50.34       57.76      2.75 o 
   6   3  19       24.58       20.65      2.06 o 
   7   3  19       45.21       43.61      2.82 o 
  -3   4  19      802.90      842.05     26.79 o 
  -2   4  19     1618.93     1648.19     63.19 o 
  -1   4  19      418.39      422.36      7.93 o 
   0   4  19      279.67      300.30      6.34 o 
   1   4  19      731.65      730.86     11.58 o 
   2   4  19     2514.08     2479.02     31.53 o 
   3   4  19      945.16      925.47     13.88 o 
   4   4  19      463.75      455.13      8.37 o 
   5   4  19      425.76      425.04      8.08 o 
   6   4  19      439.54      442.96      8.47 o 
   7   4  19      153.99      146.11      4.56 o 
  -3   5  19        0.64        2.99      1.76 o 
  -2   5  19       69.17       81.23      4.93 o 
  -1   5  19        4.08        3.41      1.54 o 
   0   5  19      103.11      106.59      3.66 o 
   1   5  19       35.82       34.45      2.49 o 
   2   5  19      400.50      394.14      7.66 o 
   3   5  19        2.70        2.79      1.23 o 
   4   5  19      406.96      417.34      8.04 o 
   5   5  19       63.16       68.38      3.12 o 
   6   5  19       76.40       72.52      3.28 o 
   7   5  19      150.59      154.61      5.50 o 
  -2   6  19      462.46      479.45     19.24 o 
  -1   6  19        7.16        7.36      2.32 o 
   0   6  19       81.17       89.30      3.43 o 
   1   6  19       21.00       22.63      2.04 o 
   2   6  19       26.42       26.29      2.20 o 
   3   6  19        6.23        7.11      1.50 o 
   4   6  19      125.80      125.14      4.10 o 
   5   6  19        5.30        5.24      1.45 o 
   6   6  19        8.76       12.26      1.82 o 
   7   6  19       12.28       11.60      3.82 o 
  -1   7  19      146.13      142.12      9.54 o 
   0   7  19        6.97        6.86      1.82 o 
   1   7  19       54.22       58.54      2.97 o 
   2   7  19      341.43      337.07      7.23 o 
   3   7  19      230.92      221.51      5.68 o 
   4   7  19      112.36      111.96      3.97 o 
   5   7  19       11.43       12.58      1.90 o 
   6   7  19      186.96      182.89      7.70 o 
   1   8  19      142.96      146.62      5.18 o 
   2   8  19       47.79       47.72      3.27 o 
   3   8  19      240.44      237.53      6.98 o 
   4   8  19      990.48      960.70     22.37 o 
   0  -3  20       10.08        8.27      2.70 o 
   1  -3  20      596.86      577.86     21.14 o 
   2  -3  20      173.39      175.82      9.86 o 
   3  -3  20       58.64       53.26      5.09 o 
  -2  -2  20      102.84      104.28      8.27 o 
  -1  -2  20       19.63       21.90      3.01 o 
   0  -2  20       14.96       16.18      2.69 o 
   1  -2  20      231.15      232.92      8.14 o 
   2  -2  20       86.39       93.63      5.11 o 
   3  -2  20       35.25       34.98      3.48 o 
   4  -2  20       21.43       18.58      4.93 o 
  -3  -1  20       47.63       48.82      3.65 o 
  -2  -1  20      109.38      128.18      6.44 o 
  -1  -1  20       15.18       17.99      4.85 o 
   0  -1  20       88.15       85.01      4.83 o 
   1  -1  20       47.87       52.62      5.40 o 
   2  -1  20       29.35       29.27      3.82 o 
   3  -1  20       89.66      105.01     13.27 o 
   4  -1  20       80.87       75.11      4.66 o 
   5  -1  20        4.54        7.61      2.06 o 
  -3   0  20      535.29      545.61     15.18 o 
  -2   0  20      449.61      443.62     11.89 o 
  -1   0  20      347.61      353.55     13.99 o 
   0   0  20      301.88      308.14      9.30 o 
   1   0  20     1613.92     1673.01     46.74 o 
   2   0  20      585.67      566.50     13.92 o 
   3   0  20      508.11      528.04     13.25 o 
   4   0  20      363.26      374.33     10.55 o 
   5   0  20     1039.67     1076.79     22.46 o 
  -3   1  20       71.21       84.46     12.08 o 
  -2   1  20      124.25      147.84      8.43 o 
  -1   1  20      131.07      133.02      5.77 o 
   0   1  20       33.46       40.14      3.64 o 
   1   1  20      133.06      135.89      5.83 o 
   2   1  20       61.01       69.47      4.33 o 
   3   1  20       34.61       31.58      3.35 o 
   4   1  20       21.41       24.30      5.46 o 
   5   1  20      265.17      256.99      5.89 o 
   6   1  20      186.23      203.89      5.71 o 
   7   1  20       95.42      109.53      7.95 o 
  -2   2  20      405.28      432.08     16.85 o 
  -1   2  20        9.40       10.51      2.19 o 
   0   2  20       12.68       12.48      3.34 o 
   1   2  20      342.67      356.97     15.98 o 
   2   2  20        6.02        6.42      1.37 o 
   3   2  20       19.09       19.41      1.84 o 
   4   2  20       23.45       25.53      2.12 o 
   5   2  20      253.53      248.12      5.78 o 
   6   2  20       28.97       25.52      2.22 o 
   7   2  20       14.40       12.57      2.29 o 
  -2   3  20     1260.78     1355.70     36.25 o 
  -1   3  20      357.29      389.95      8.73 o 
   0   3  20       16.12       20.90      1.95 o 
   1   3  20      725.56      734.43     11.65 o 
   2   3  20      608.08      618.22     10.32 o 
   3   3  20        2.01        3.25      1.61 o 
   4   3  20       12.97       13.87      1.73 o 
   5   3  20        8.65        7.91      1.52 o 
   6   3  20       54.94       60.69      3.03 o 
   7   3  20       23.18       21.38      3.47 o 
  -3   4  20        7.25        7.63      3.34 o 
  -2   4  20       20.64       20.22      3.09 o 
  -1   4  20       47.88       53.79      2.80 o 
   0   4  20      293.96      293.09      6.41 o 
   1   4  20       12.20       17.28      1.87 o 
   2   4  20       18.48       21.68      2.04 o 
   3   4  20      121.54      116.92      3.87 o 
   4   4  20      147.80      146.41      4.38 o 
   5   4  20        0.46        1.99      1.38 o 
   6   4  20        4.93        4.76      1.52 o 
   7   4  20      271.25      273.75     13.19 o 
  -2   5  20      393.61      405.61     15.66 o 
  -1   5  20       77.03       76.64      3.76 o 
   0   5  20        5.29        5.25      1.26 o 
   1   5  20      414.88      408.75      9.48 o 
   2   5  20      695.20      694.01     12.23 o 
   3   5  20       58.01       56.45      2.86 o 
   4   5  20      429.97      435.16      8.41 o 
   5   5  20      759.96      706.48     11.84 o 
   6   5  20      534.07      535.84      9.87 o 
  -1   6  20       60.88       59.45      6.04 o 
   0   6  20        1.84        2.00      1.13 o 
   1   6  20       48.68       47.44      2.88 o 
   2   6  20       39.77       39.76      2.65 o 
   3   6  20       26.24       26.38      2.41 o 
   4   6  20      160.93      156.91      4.70 o 
   5   6  20       16.83       16.93      2.34 o 
   6   6  20      290.20      292.74      9.94 o 
   0   7  20       57.90       57.34      3.89 o 
   1   7  20      225.18      227.37      8.38 o 
   2   7  20      156.97      161.78      4.86 o 
   3   7  20        5.97        4.85      1.45 o 
   4   7  20       51.64       52.63      4.23 o 
   5   7  20       23.54       21.14      4.29 o 
   1  -2  21      276.15      252.60     12.56 o 
  -1  -1  21      560.32      545.75     20.83 o 
   0  -1  21      109.99      107.63      5.52 o 
   1  -1  21      511.93      508.87     26.23 o 
   3  -1  21       11.11       11.14      2.53 o 
   4  -1  21       12.41       11.13      3.66 o 
  -3   0  21        6.67       21.14      4.29 o 
  -2   0  21       82.87       92.25     10.89 o 
  -1   0  21      213.59      187.54      7.23 o 
   0   0  21       59.01       64.39      4.53 o 
   1   0  21      570.28      646.37     22.89 o 
   2   0  21       45.87       49.80      4.93 o 
   3   0  21      114.36      114.12      5.67 o 
   4   0  21        6.71        7.87      2.25 o 
   5   0  21       44.88       47.59      3.70 o 
  -3   1  21     1071.40     1147.84     55.00 o 
  -2   1  21      145.40      146.99      9.62 o 
  -1   1  21       35.10       35.36      4.93 o 
   0   1  21        2.20        4.05      1.79 o 
   1   1  21      703.36      725.78     16.89 o 
   2   1  21      579.36      580.54     14.43 o 
   3   1  21        9.01       11.16      2.47 o 
   4   1  21      188.35      196.12      7.41 o 
   5   1  21      581.87      609.66     14.94 o 
   6   1  21      339.55      348.30     14.94 o 
  -2   2  21        5.80        9.51      1.94 o 
  -1   2  21       82.97       88.45      4.78 o 
   0   2  21       82.30       91.93      4.95 o 
   1   2  21      142.79      149.26      6.29 o 
   2   2  21       13.78       13.21      2.53 o 
   3   2  21       72.50       77.75      3.20 o 
   4   2  21      184.00      189.06      4.98 o 
   5   2  21        2.51        2.31      1.31 o 
   6   2  21      179.88      183.01      5.82 o 
  -2   3  21        3.07        4.93      2.54 o 
  -1   3  21       25.56       30.45      3.26 o 
   0   3  21        8.15       10.13      1.86 o 
   1   3  21      185.33      194.60      5.06 o 
   2   3  21      357.49      358.54      7.29 o 
   3   3  21       31.95       31.95      2.40 o 
   4   3  21       52.27       49.60      2.80 o 
   5   3  21       12.47       14.67      1.88 o 
   6   3  21        2.14        6.14      2.62 o 
  -2   4  21      414.63      349.42     14.94 o 
  -1   4  21      348.78      387.51      9.33 o 
   0   4  21       37.32       35.49      2.60 o 
   1   4  21     1374.97     1380.22     19.50 o 
   2   4  21      775.26      808.15     12.86 o 
   3   4  21      262.32      259.54      6.08 o 
   4   4  21      149.24      140.40      4.38 o 
   5   4  21      553.61      556.55     13.68 o 
   6   4  21      937.60      932.92     21.41 o 
  -1   5  21        2.97        4.21      1.85 o 
   0   5  21        7.02        7.67      1.48 o 
   1   5  21       39.59       39.68      2.71 o 
   2   5  21      116.25      114.89      4.01 o 
   3   5  21       46.23       43.16      2.79 o 
   4   5  21        1.37        2.30      1.37 o 
   5   5  21       23.34       22.60      2.53 o 
   0   6  21       18.19       18.15      2.09 o 
   1   6  21      330.60      331.43      7.25 o 
   2   6  21      269.35      270.35      8.12 o 
   3   6  21       30.59       30.48      2.43 o 
   4   6  21        5.84        6.23      1.85 o 
   1   0  22      616.51      635.41     22.73 o 
   2   0  22      698.97      730.63     25.28 o 
  -1   1  22      194.25      194.42     10.65 o 
   0   1  22      151.29      160.81      6.73 o 
   1   1  22       23.62       24.49      3.09 o 
   2   1  22       36.81       35.08      3.71 o 
   3   1  22       41.75       38.79      5.56 o 
   4   1  22       40.24       47.06      6.04 o 
  -1   2  22      163.77      168.51      9.86 o 
   0   2  22      283.22      313.03      9.76 o 
   1   2  22      462.67      461.32     12.45 o 
   2   2  22      717.60      725.59     17.06 o 
   3   2  22      101.76      106.85      5.62 o 
   4   2  22        1.89        2.23      3.18 o 
  -1   3  22        9.30        6.90      2.54 o 
   0   3  22      151.52      158.27      6.57 o 
   1   3  22      214.12      233.15      8.14 o 
   2   3  22      369.11      382.77      8.93 o 
   3   3  22       15.03       11.39      1.74 o 
   4   3  22       26.66       26.13      2.61 o 
   5   3  22      276.17      274.05      8.91 o 
  -1   4  22      669.58      771.32     26.07 o 
   0   4  22      193.81      207.26      5.81 o 
   1   4  22       50.91       55.64      3.01 o 
   2   4  22       28.58       30.38      2.44 o 
   3   4  22        7.58        6.10      1.63 o 
   4   4  22       30.05       30.07      2.80 o 
   5   4  22        5.03       13.04      3.66 o 
   0   5  22        4.78        6.00      1.53 o 
   1   5  22      154.54      165.43      5.66 o 
   2   5  22      803.79      802.99     15.38 o 
   3   5  22      167.58      169.44      6.29 o 
   4   5  22        7.73       14.47      3.82 o 
   3   3  23       48.80       43.24      5.09 o 
   4   3  23       88.75       94.11      6.99 o 
   1   4  23       21.70       15.74      3.66 o 
   2   4  23      204.66      204.89      7.58 o 
   3   4  23       75.64       75.99      6.68 o 
                                                 
